# Supplementary material for: The Effects of Community Attachment and Information Seeking on Displaced Disaster Victims’ Decision Making
Source: PLoS One. 2016 Mar 23;11(3):e0151928. doi: 10.1371/journal.pone.0151928 (PMC4805184; doi:10.1371/journal.pone.0151928)
Supplement: S1 Data — Data file (csv) includes all variables used in statistical analyses. (CSV) [file pone.0151928.s003.csv]

ageq1	ndependent	lengthresq11	gen1q12	lengthfamresq13	upradfood	discussnumq21	newslocaldummy	newsnationaldummy	weekly	miyagi	fukushima	npndummy	incomepp	regionocc	tempocc	pensionocc	unemployedocc	firemandummy	commuact	internet	internetdummy	internetweb	judgeindex	attachmentindex
29	1	29	0	54	1	0	1	0	0	1	0	1	.33333334	0	0	0	0	0	0	1	1	0	1.2529305	2.2406468
64	1	64	0	200	1	0	1	1	0	1	0	1	.5	0	0	1	0	0	2	2	1	1	2.6004891	3.8453999
63	0	63	0	100	1	2	1	0	0	1	0	1	1	0	0	1	0	0	2	3	0	1	1.2042066	3.1120229
68	1	45	1	0	1	0	1	0	0	1	0	1	.33333334	0	0	0	1	0	1	3	0	1	1.2042066	1.4486327
38	1	30	0	0	1	0	1	0	0	1	0	1	.2	0	0	0	0	1	2	2	1	1	1.2285686	2.0179782
60	2	40	0	200	2	0	1	0	0	1	0	1	.5	1	0	0	0	1	2	3	0	1	1.2042066	3.2794008
67	0	60	0	0	2	0	1	0	0	1	0	1	1	0	0	1	0	1	2	1	1	0	1.2529305	2.5504961
53	1	50	1	0	4	0	1	1	0	1	0	1	1	0	0	0	0	0	0	3	0	1	2.5761271	1.4931817
32	3	5	0	0	2	0	0	0	0	1	0	0	.5	0	1	0	0	0	2	3	0	1	0	1.1243261
68	1	68	1	0	2	0	1	0	0	1	0	1	.33333334	0	0	0	0	0	1	1	1	0	1.2529305	1.8568965
38	3	5	1	0	1	2	1	0	0	1	0	1	.75	0	1	0	0	0	1	3	0	1	1.2042066	.63604671
69	1	69	0	0	4	0	1	0	0	1	0	1	2	0	0	0	0	0	1	3	0	1	1.2042066	2.66382
40	3	1	1	0	2	0	0	0	0	1	0	0	.5	0	0	0	0	0	0	3	0	1	0	.17574286
32	1	32	0	0	2	0	1	0	0	1	0	1	.66666669	0	1	0	0	1	2	3	0	1	1.2042066	2.0534794
54	1	20	1	0	1	0	0	0	0	1	0	0	.5	0	0	0	1	0	0	3	0	1	0	.5130043
69	1	32	1	0	1	0	1	0	0	1	0	1	.5	0	0	1	0	0	1	3	0	1	1.2042066	1.2178749
58	0	23	1	0	1	0	1	0	0	1	0	1	1	0	0	0	0	0	0	2	1	1	1.2285686	1.0139155
57	1	40	0	40	1	0	1	0	0	1	0	1	1	0	0	0	0	0	1	2	1	1	1.2285686	2.3942783
67	2	44	1	0	2	0	1	0	0	1	0	1		0	0	0	0	0	1	3	0	1	1.2042066	1.4308821
63	3	34	1	0	1	0	1	0	0	1	0	1	.5	0	0	0	0	0	0	3	0	1	1.2042066	1.2091721
32	3	6	1	0	2	0	0	0	0	1	0	0	.5	0	1	0	0	0	1	2	1	1	.024361968	.30869985
48	2	40	1	0	1	0	1	1	0	1	0	1	.33333334	0	0	0	1	0	0	3	0	1	2.5761271	1.3156757
50	1	6	1	0	2	0	1	1	0	1	0	1	1	0	0	0	0	0	0	1	1	0	2.624851	.71215534
29	5	1	1	0	1	0	1	0	0	1	0	1	.33333334	0	0	0	0	0	0	3	0	1	1.2042066	.62340236
55	3	54	0	100	4	0	1	0	0	1	0	1	.5	0	0	0	0	1	2	3	0	1	1.2042066	3.0570571
52	3	40	1	0	2	0	1	0	0	1	0	1	.5	0	0	0	0	0	0	3	0	1	1.2042066	1.3156757
61	2	49	0	100	1	0	1	0	0	1	0	1	.66666669	0	0	0	0	0	1	3	0	1	1.2042066	2.9218726
53	1	18	1	0	1	0	1	0	0	1	0	1	1	0	0	0	0	0	1	3	0	1	1.2042066	.96936649
27	2	1	1	0	1	0	0	0	0	1	0	0	.66666669	0	0	0	0	0	0	3	0	1	0	.17574286
68	0	40	1	0	4	0	1	0	0	1	0	1	1	0	0	1	0	0	1	3	0	1	1.2042066	1.3598797
64	0	10	1	0	1	0	0	0	0	1	0	0	1	0	0	1	0	0	0	3	0	1	0	.33549833
51	0	11	1	0	2	0	0	0	0	1	0	0	1	0	0	0	0	0	0	1	1	0	.048723817	.35324883
69	1	50	0	80	1	0	1	0	0	1	0	1	.33333334	0	0	0	0	0	2	3	0	1	1.2042066	2.8612142
63	1	33	1	0	2	0	1	0	0	1	0	1	1	0	0	0	0	1	2	1	1	0	1.2529305	1.2820572
48	2	23	1	0	2	0	1	0	0	1	0	1	.33333334	0	0	0	0	0	0	2	1	1	1.2285686	1.0139155
48	4	20	1	0	2	0	1	0	0	1	0	1	.40000001	0	0	0	0	0	0	2	1	1	1.2285686	.96066374
39	3	39	0	40	1	0	1	0	0	1	0	1	.75	0	0	0	0	0	2	1	1	0	1.2529305	2.4207318
40	3	7	1	0	1	0	1	0	0	1	0	1	.5	0	0	0	0	0	1	2	1	1	1.2285686	.7741099
62	0	62	0	0	1	0	1	0	0	1	0	1	1	0	0	0	1	0	1	3	0	1	1.2042066	2.5395658
45	1	6	1	0	2	0	1	0	0	1	0	1	1.5	0	1	0	0	0	2	3	0	1	1.2042066	.80056328
39	2	35	1	0	1	0	1	0	0	1	0	1	1	0	0	0	0	0	2	2	1	1	1.2285686	1.3153306
55	4	16	0	0	2	0	1	0	0	1	0	1	.60000002	1	0	0	0	0	2	1	1	0	1.2529305	1.6250296
69	0	20	1	0	2	0	0	0	0	1	0	0	1	0	1	0	0	0	0	3	0	1	0	.5130043
45	4	15	0	30	1	0	1	0	0	1	0	1	.40000001	0	0	0	0	0	0	2	1	1	1.2285686	1.845003
38	3	17	0	30	6	0	1	0	0	1	0	1	.75	0	1	0	0	0	2	3	0	1	1.2042066	1.9689121
47	5	46	0	150	2	0	0	1	0	1	0	1	.5	0	0	0	0	0	0	3	0	1	2.5761271	2.6832895
48	3	12	1	0	3	0	0	0	0	1	0	0	.75	0	0	0	0	0	0	2	1	1	.024361968	.37099946
57	4	30	0	64	2	5	1	0	0	1	0	1	.40000001	0	1	0	0	0	1	3	0	1	1.2042066	2.1075027
58	0	32	0	40	2	0	1	0	0	1	0	1	1	0	0	0	1	0	1	1	1	0	1.2529305	2.2522736
47	1	15	1	0	5	0	0	0	0	1	0	0	1	0	1	0	0	0	0	3	0	1	0	.42425132
39	5	10	0	60	4	5	0	0	0	1	0	1	.33333334	0	0	0	0	0	0	2	1	1	1.2285686	1.2361047
65	1	30	1	0	2	1	0	0	0	1	0	0	1	0	0	0	0	0	0	2	1	1	.024361968	.63922924
67	2	40	0	80	1	0	1	0	0	1	0	1	.33333334	0	0	0	0	0	0	3	0	1	1.2042066	2.5953002
46	3	35	1	0	3	0	1	0	0	1	0	1	.5	0	0	0	0	0	2	3	0	1	1.2042066	1.3153306
37	1	22	1	0	2	0	0	0	0	1	0	0	1	0	0	0	0	1	0	3	0	1	0	.55073321
58	2	19	1	0	2	0	0	0	0	1	0	0	.66666669	0	0	0	0	0	0	3	0	1	0	.49525368
54	1	16	1	0	1	0	1	0	0	1	0	1	.5	0	0	0	1	0	1	3	0	1	1.2042066	.93386531
69	5	25	1	0	6	0	1	0	0	1	0	1	.2857143	0	0	1	0	0	0	3	0	1	1.2042066	1.0494168
62	1	12	1	0	3	0	0	0	0	1	0	0	.5	0	0	0	0	0	0	2	1	1	.024361968	.37099946
24	3	7	0	25	1	0	0	0	0	1	0	0	.2	1	0	0	0	0	0	3	0	1	0	1.0824729
49	2	49	0	0	1	1	1	0	0	1	0	1	.2	0	0	0	1	0	0	2	1	1	1.2285686	2.2133231
69	1	18	1	0	2	0	1	0	0	1	0	1	.5	0	0	0	0	0	0	2	1	1	1.2285686	.92516255
53	4	52	0	250	2	0	1	1	0	1	0	1	.80000001	0	0	0	0	0	2	3	0	1	2.5761271	3.938925
58	2	58	0	128	2	0	0	0	0	1	0	0	1.3333334	1	0	0	0	0	0	0	0	0	.073085785	2.61921
42	2	42	0	200	2	0	1	0	0	1	0	1	.5	0	0	0	0	0	1	2	1	1	1.2285686	3.4106827
37	3	13	1	0	2	0	1	0	0	1	0	1	.5	0	0	0	0	0	0	3	0	1	1.2042066	.83640957
51	2	45	0	45	2	0	0	0	0	1	0	0	.5	0	0	0	0	0	1	3	0	1	0	2.0660253
67	2	40	1	0	1	0	0	0	0	1	0	0	.66666669	0	0	1	0	0	2	2	1	1	.024361968	.95642418
51	1	27	0	90	1	0	0	0	0	1	0	0	.25	0	0	0	0	0	2	1	1	0	.048723817	2.0665975
39	2	5	0	65	6	3	1	0	0	1	0	1	.75	1	0	0	0	0	0	3	0	1	1.2042066	1.586014
46	1	33	0	33	5	0	1	0	0	1	0	1	.5	0	0	0	0	0	2	3	0	1	1.2042066	2.2713137
38	3	4	1	0	2	1	1	0	0	1	0	1	.5	0	0	0	0	0	2	3	0	1	1.2042066	.71378106
26	3	4	1	0	1	0	0	0	0	1	0	0	.25	0	0	0	0	0	0	3	0	1	0	.22899473
39	4	2	0	40	1	0	0	0	0	1	0	0	.40000001	0	1	0	0	0	0	2	1	1	.024361968	1.2278922
48	1	11	1	0	2	0	1	0	0	1	0	1	1.3333334	0	0	0	0	1	1	3	0	1	1.2042066	.84734005
57	2	32	1	0	2	1	1	0	0	1	0	1	1.3333334	0	0	0	0	0	0	2	1	1	1.2285686	1.1223899
62	4	61	0	65	2	0	1	0	0	1	0	1	.16666667	0	0	0	0	0	0	3	0	1	1.2042066	2.8761032
47	1	12	1	0	6	0	1	0	0	1	0	1	1	0	1	0	0	0	0	3	0	1	1.2042066	.81865895
62	4	35	0	150	2	0	1	0	0	1	0	1	.60000002	0	0	1	0	0	1	2	1	1	1.2285686	2.9798963
63	0	11	1	0	2	0	0	0	0	1	0	0	1	0	0	0	1	0	0	2	1	1	.024361968	.35324883
54	1	16	1	0	2	3	0	1	0	1	0	1	2	0	0	0	0	0	1	3	0	1	2.5761271	.33236277
56	3	23	1	0	2	0	1	0	0	1	0	1	.40000001	0	0	0	0	1	1	2	1	1	1.2285686	1.0603472
52	1	13	0	55	3	0	1	0	0	1	0	1	1.5	0	1	0	0	0	1	1	1	0	1.2529305	2.0069718
57	1	30	0	50	2	0	0	1	0	1	0	1	1.25	1	0	0	0	0	1	3	0	1	2.5761271	1.6882068
35	3	35	0	0	1	0	0	0	0	1	0	0	.40000001	0	0	0	0	0	2	3	0	1	0	1.656844
53	3	52	0	100	2	0	1	0	0	1	0	1	.75	0	1	0	0	0	2	3	0	1	1.2042066	3.0193281
38	4	38	0	100	2	5	0	0	0	1	0	0	.60000002	0	0	0	0	0	2	2	1	1	.024361968	2.0667553
69	1	69	0	140	2	0	1	0	0	1	0	1	.66666669	0	0	1	0	1	2	3	0	1	1.2042066	3.568542
64	2	10	1	0	2	0	1	0	0	1	0	1	.5	0	0	0	0	0	0	3	0	1	1.2042066	.78315777
47	2	15	1	0	6	2	1	0	0	1	0	1	.5	0	0	0	0	0	0	3	0	1	1.2042066	.76934874
61	0	60	0	120	2	4	0	0	0	1	0	0	1	0	0	0	0	0	2	3	0	1	0	2.6311624
54	3	35	0	200	2	1	0	0	0	1	0	0	.25	0	0	0	0	1	2	2	1	1	.024361968	2.8339198
60	2	40	0	200	2	0	1	0	0	1	0	1	.66666669	1	0	0	0	1	2	2	1	1	1.2285686	3.2794008
44	3	8	1	0	3	0	1	0	0	1	0	1	.75	0	0	0	0	0	2	3	0	1	1.2042066	.83606446
60	3	20	1	0	6	0	1	0	0	1	0	1	.25	0	0	0	1	0	0	2	1	1	1.2285686	.96066374
33	2	32	0	0	2	2	0	0	0	1	0	0	.75	0	1	0	0	0	0	2	1	1	.024361968	1.4126223
49	2	27	0	62	2	0	1	0	0	1	0	1	.66666669	0	1	0	0	0	0	3	0	1	1.2042066	2.2541909
49	2	49	0	120	3	0	0	0	0	1	0	0	.33333334	1	0	0	0	1	2	2	1	1	.024361968	2.5010452
50	1	49	0	160	2	2	1	0	0	1	0	1	.66666669	0	1	0	0	1	2	1	1	0	1.2529305	3.2335808
50	2	4	1	0	6	0	1	0	0	1	0	1	.60000002	0	1	0	0	0	0	3	0	1	1.2042066	.67665416
36	3	8	0	60	1	0	0	0	0	1	0	0		0	0	0	1	1	1	2	1	1	.024361968	1.5034404
58	2	54	0	54	2	0	1	0	0	1	0	1	.66666669	0	0	0	0	0	1	3	0	1	1.2042066	2.7286158
51	4	19	0	50	5	0	0	0	0	1	0	0	.2	0	0	0	0	0	2	3	0	1	0	1.6793667
69	1	45	1	0	2	0	0	0	0	1	0	0	1	0	0	1	0	0	2	3	0	1	0	1.0451772
68	3	47	0	75	1	0	0	0	0	1	0	0	.33333334	0	0	1	0	1	0	3	0	1	0	2.2434695
40	6	19	0	200	2	0	1	0	0	1	0	1	.42857143	1	0	0	0	1	0	1	1	0	1.2529305	2.8182302
65	0	16	1	0	2	0	0	0	0	1	0	0	1	0	0	0	0	0	1	2	1	1	.024361968	.48620588
64	3	19	1	0	5	5	0	0	0	1	0	0	.33333334	0	0	0	1	1	2	3	0	1	0	.32948422
22	4	2	0	28	2	0	0	0	0	1	0	0	.33333334	0	0	0	0	0	0	3	0	1	0	1.1543244
68	1	15	0	55	2	0	1	0	0	1	0	1	1	0	0	1	0	0	0	3	0	1	1.2042066	1.9982691
66	1	45	1	0	8	0	1	0	0	1	0	1	.5	0	0	1	0	0	0	3	0	1	1.2042066	1.4044287
69	1	35	1	0	1	0	1	0	0	1	0	1	1	0	0	1	0	0	1	2	1	1	1.2285686	1.2711267
22	3	5	0	30	2	0	0	0	0	1	0	0		0	0	0	0	0	0	3	0	1	0	1.2198375
65	2	40	1	0	2	0	1	0	0	1	0	1	1	0	0	1	0	0	0	3	0	1	1.2042066	1.3156757
67	1	60	0	70	8	0	0	1	0	1	0	1	.5	0	0	1	0	0	0	3	0	1	2.5761271	2.4413462
65	2	37	0	80	2	0	1	0	0	1	0	1	.5	0	0	1	0	0	2	3	0	1	1.2042066	2.6304564
52	1	50	1	0	1	0	0	0	0	1	0	0	1	0	0	0	0	0	0	3	0	1	0	1.0455222
50	1	44	0	55	1	0	0	1	0	1	0	1	.5	0	0	0	0	0	0	3	0	1	2.5761271	2.065377
46	4	18	1	0	2	0	1	0	0	1	0	1	.60000002	0	0	0	0	0	0	3	0	1	1.2042066	.92516255
32	1	32	0	50	2	0	0	0	0	1	0	0	.5	0	1	0	0	0	0	3	0	1	0	1.8217165
49	1	30	1	0	2	1	0	0	0	1	0	0	.5	0	0	0	1	0	1	3	0	1	0	.68343323
60	2	32	1	0	2	0	0	0	0	1	0	0	.66666669	0	0	0	0	0	0	3	0	1	0	.72601151
60	4	8	1	0	6	0	1	0	0	1	0	1	.2	0	0	0	0	0	0	3	0	1	1.2042066	.74765658
23	2	1	1	0	2	0	0	0	0	1	0	0	.66666669	0	0	0	0	0	0	3	0	1	0	.17574286
54	1	10	1	0	2	0	0	0	0	1	0	0	.5	0	0	0	0	0	2	3	0	1	0	.42390621
69	1	68	1	0	2	0	1	0	0	1	0	1	.5	0	0	1	0	0	0	3	0	1	1.2042066	1.8126925
69	0	68	1	0	2	0	1	0	0	1	0	1	1	0	0	1	0	0	0	2	1	1	1.2285686	1.8126925
36	4	5	1	0	3	0	0	0	0	1	0	0	.40000001	0	0	0	0	0	0	3	0	1	0	.24674535
69	0	17	1	0	2	0	0	0	0	1	0	0	1	0	0	1	0	0	0	2	1	1	.024361968	.45975244
66	2	34	1	0	2	0	0	0	0	1	0	0	.33333334	0	0	0	0	0	0	3	0	1	0	.7615127
53	4	15	1	0	2	0	1	0	0	1	0	1		0	0	0	0	0	0	3	0	1	1.2042066	.87191075
36	1	10	1	0	2	0	0	0	0	1	0	0	.40000001	0	0	0	1	0	0	3	0	1	0	.33549833
69	0	68	1	0	3	0	0	0	0	1	0	0	1	0	0	1	0	0	0	2	1	1	.024361968	1.365033
69	1	69	0	79	2	0	0	0	0	1	0	0	.5	0	0	1	0	0	0	3	0	1	0	2.6562777
50	0	20	1	0	2	0	1	0	0	1	0	1	2	0	0	0	0	0	0	3	0	1	1.2042066	.96066374
60	2	26	1	0	2	0	1	0	0	1	0	1	.33333334	0	0	0	1	0	0	2	1	1	1.2285686	1.0671674
63	1	23	1	0	2	0	0	0	0	1	0	0	.5	0	0	1	0	0	0	2	1	1	.024361968	.56625611
60	4	40	1	0	2	0	0	0	0	1	0	0	.2	0	0	0	0	0	0	3	0	1	0	.8680163
43	1	30	1	0	2	0	0	0	0	1	0	0	.5	0	0	0	0	0	0	3	0	1	0	.69051027
28	1	10	1	0	2	0	0	0	0	1	0	0	.5	0	0	0	0	0	0	2	1	1	.024361968	.33549833
62	1	37	1	0	2	0	0	0	0	1	0	0	.5	0	0	1	0	0	0	2	1	1	.024361968	.8147645
49	4	23	1	0	2	0	0	0	0	1	0	0	.40000001	0	0	0	0	0	0	3	0	1	0	.56625611
62	2	50	1	0	2	0	0	0	0	1	0	0	.66666669	0	0	1	0	0	0	3	0	1	0	1.0455222
52	3	27	1	0	2	1	1	0	0	1	0	1	.5	0	0	0	0	0	1	3	0	1	1.2042066	1.0778409
64	0	4	1	0	2	1	0	0	0	1	0	0	1	0	0	0	1	0	0	3	0	1	0	.17771363
44	1	4	1	0	1	0	1	1	0	1	0	1	1	0	0	0	0	0	0	3	0	1	2.5761271	.67665416
62	1	10	0	70	2	0	1	0	0	1	0	1	1	0	0	0	0	0	1	3	0	1	1.2042066	2.0456798
69	1	35	1	0	2	0	1	0	0	1	0	1	1	0	0	1	0	0	0	3	0	1	1.2042066	1.2269228
31	1	15	0	22	6	3	0	0	0	0	1	1	.5	0	0	0	1	0	0	3	0	1	1.2042066	1.1944553
49	2	49	0	55	1	2	1	0	0	1	0	1	1	0	1	0	0	0	1	3	0	1	1.2042066	2.5434313
60	0	30	1	0	1	0	1	0	0	1	0	1	1	0	0	0	1	0	0	2	1	1	1.2285686	1.1381698
61	0	37	0	80	2	0	0	0	0	1	0	0	1	0	0	1	0	0	0	3	0	1	0	2.094389
64	1	64	1	0	6	4	1	0	0	0	1	1	1	0	0	1	0	0	0	2	1	1	1.2285686	1.536566
34	3	34	1	0	6	2	0	0	0	0	1	0	1.25	0	0	0	0	0	2	3	0	1	0	.74735856
45	1	45	0	78	2	0	0	0	0	1	0	0	.5	0	0	0	1	0	0	3	0	1	0	2.2241325
62	3	30	1	0	2	0	1	0	0	1	0	1	.25	0	0	0	1	0	0	3	0	1	1.2042066	1.1381698
66	2	8	1	0	3	0	0	1	0	1	0	1	.33333334	0	0	1	0	0	0	2	1	1	2.6004891	.29999709
42	3	3	0	60	2	1	1	0	0	1	0	1	1	0	0	0	0	0	0	3	0	1	1.2042066	1.7646341
64	1	27	1	0	2	3	1	0	0	1	0	1	1	0	1	0	0	0	2	3	0	1	1.2042066	1.0194829
54	2	26	0	60	2	1	1	0	0	1	0	1	.66666669	0	0	0	0	0	2	2	1	1	1.2285686	2.2613058
61	1	41	0	81	8	1	0	0	0	1	0	0	.5	0	0	0	1	0	2	3	0	1	0	2.2086489
55	0	11	0	66	1	1	0	0	0	1	0	0	1	0	0	0	1	0	0	3	0	1	0	1.4957633
31	3	6	0	100	1	1	0	0	0	1	0	0	1.2	1	0	0	0	1	0	2	1	1	.024361968	1.4754674
57	2	6	1	0	2	2	1	0	0	1	0	1	.33333334	0	0	0	0	0	0	3	0	1	1.2042066	.60959333
56	0	31	1	0	1	2	0	0	0	1	0	0	1	0	0	0	0	0	0	2	1	1	.024361968	.60569882
62	1	20	1	0	1	0	0	0	0	1	0	0	1	0	0	1	0	0	1	2	1	1	.024361968	.55720824
34	0	30	1	0	2	0	0	0	0	1	0	0	3	0	0	0	1	1	0	3	0	1	0	.692738
64	0	3	1	0	2	1	1	0	0	1	0	1	2	0	0	0	0	0	0	2	1	1	1.2285686	.60762256
65	0	28	1	0	2	0	0	0	0	1	0	0	1	0	0	1	0	0	0	3	0	1	0	.65500909
45	1	4	1	0	2	0	0	0	0	1	0	0	.5	0	1	0	0	0	1	2	1	1	.024361968	.2731986
60	2	30	1	0	2	0	1	0	0	1	0	1	.33333334	0	0	0	1	0	0	3	0	1	1.2042066	1.1381698
50	4	33	0	33	2	0	1	0	0	1	0	1	.40000001	0	1	0	0	0	1	3	0	1	1.2042066	2.2271097
33	3	7	1	0	1	0	0	0	0	1	0	0	.5	0	0	0	0	0	0	3	0	1	0	.28224647
55	3	6	1	0	8	0	1	0	0	1	0	1		0	1	0	0	0	0	2	1	1	1.2285686	.71215534
57	1	45	1	0	1	0	0	0	0	1	0	0	.33333334	0	1	0	0	0	0	3	0	1	0	.95676929
69	0	40	1	0	2	0	1	0	0	1	0	1		0	0	1	0	0	2	3	0	1	1.2042066	1.4040837
41	1	12	1	0	2	0	1	0	0	1	0	1	.5	0	0	0	1	0	0	2	1	1	1.2285686	.81865895
35	1	20	1	0	5	5	1	0	0	1	0	1	.80000001	0	0	0	0	0	1	3	0	1	1.2042066	.74846262
66	2	65	0	100	6	0	1	0	0	1	0	1	.66666669	0	0	0	1	0	0	3	0	1	1.2042066	3.1616781
64	2	40	0	40	2	0	1	0	0	1	0	1	.66666669	0	0	1	0	0	0	2	1	1	1.2285686	2.3500743
67	2	37	1	0	2	1	1	0	0	1	0	1	.66666669	0	0	0	0	0	2	3	0	1	1.2042066	1.2995509
38	2	8	0	23	2	0	0	0	0	1	0	0	1	0	1	0	0	0	0	2	1	1	.024361968	1.2301748
61	2	16	1	0	1	0	0	0	0	1	0	0	.66666669	0	0	0	1	0	0	3	0	1	0	.44200194
59	0	35	0	100	2	0	1	0	0	1	0	1	2	1	0	0	0	0	1	3	0	1	1.2042066	2.5311515
65	2	1	0	1	2	3	1	0	0	1	0	1	.66666669	0	0	0	1	0	0	1	1	0	1.2529305	1.2648628
34	1	30	0	30	1	5	1	0	0	0	1	1	1	0	0	0	0	0	0	3	0	1	1.2042066	1.8548568
41	2	30	1	0	2	0	1	0	0	1	0	1	.33333334	0	0	0	1	0	0	3	0	1	1.2042066	1.1381698
62	1	61	0	150	1	0	1	0	0	1	0	1	1	0	0	0	0	0	2	3	0	1	1.2042066	3.485616
57	2	13	1	0	2	0	0	0	0	1	0	0	.5	0	0	0	0	0	0	3	0	1	0	.38875008
44	1	38	0	38	2	0	1	0	1	1	0	1	1	0	0	0	0	0	0	3	0	1	3.2915998	2.3023119
66	0	23	0	66	1	0	0	1	0	1	0	1	2	0	1	0	0	0	0	3	0	1	2.5761271	1.7600515
44	3	15	1	0	2	2	0	0	0	1	0	0	.25	0	0	0	1	0	0	3	0	1	0	.32168925
27	3	2	1	0	2	3	0	0	0	1	0	0	.5	0	0	0	0	0	0	3	0	1	0	.03965044
42		4	1	0	1	0	1	0	0	1	0	1		0	0	0	1	0	0	3	0	1	1.2042066	.67665416
45	2	10	1	0	2	1	1	0	0	1	0	1	1	0	0	0	0	0	1	3	0	1	1.2042066	.77608073
31	3	4	1	0	1	0	0	0	0	1	0	0	.5	0	0	0	0	0	0	3	0	1	0	.22899473
38	1	20	1	0	2	0	1	0	0	1	0	1	1.3333334	0	0	0	0	0	0	3	0	1	1.2042066	.96066374
37	3	1	1	0	2	1	1	0	0	1	0	1	.25	0	0	0	0	0	0	3	0	1	1.2042066	.57212132
56	1	4	1	0	2	0	1	0	0	1	0	1	.5	0	1	0	0	0	0	3	0	1	1.2042066	.67665416
63	3	5	1	0	2	0	0	0	0	1	0	0		0	0	0	1	0	0	3	0	1	0	.24674535
51	2	28	1	0	2	0	1	0	0	1	0	1	.66666669	0	1	0	0	0	0	2	1	1	1.2285686	1.1026685
50	1	7	1	0	2	0	0	0	0	1	0	0	.5	0	1	0	0	0	0	1	1	0	.048723817	.28224647
60	1	2	1	0	1	0	0	0	0	1	0	0	.5	0	0	0	1	0	0	3	0	1	0	.19349349
59	0	36	0	100	2	3	1	0	0	1	0	1	4	0	0	0	1	0	0	1	1	0	1.2529305	2.4930677
69		39	1	0	8	0	1	0	0	1	0	1	.5	0	0	1	0	0	2	3	0	1	1.2042066	1.3863331
63	1	56	0	56	2	0	1	0	0	1	0	1	.5	0	0	0	0	0	1	3	0	1	1.2042066	2.7763782
64	1	40	1	0	2	1	1	0	0	1	0	1	.5	0	0	1	0	0	0	2	1	1	1.2285686	1.2643948
35	2	32	1	0	2	1	1	0	0	1	0	1	.5	0	0	0	1	0	2	3	0	1	1.2042066	1.2107978
44	1	35	0	35	1	0	1	0	0	1	0	1	1	0	0	0	1	0	0	3	0	1	1.2042066	2.2306681
68	2	28	1	0	2	0	1	0	0	1	0	1	.66666669	0	0	1	0	0	1	2	1	1	1.2285686	1.1468725
55	1	30	0	60	1	3	1	0	0	1	0	1	1	0	1	0	0	0	0	2	1	1	1.2285686	2.1413383
65	1	28	0	60	2	0	1	0	0	1	0	1	.5	0	0	0	1	0	0	3	0	1	1.2042066	2.25968
28	1	18	1	0	2	0	1	0	0	1	0	1	1.5	0	0	0	0	0	0	3	0	1	1.2042066	.92516255
51	2	15	1	0	1	0	1	0	0	1	0	1	.33333334	0	0	0	1	0	0	3	0	1	1.2042066	.87191075
58	1	22	1	0	2	0	1	0	0	1	0	1	1	0	0	0	0	0	0	1	1	0	1.2529305	.99616492
46	1	40	0	46	1	1	1	0	0	1	0	1	1	0	0	0	0	0	0	3	0	1	1.2042066	2.3355772
34	2	3	1	0	2	2	1	0	0	1	0	1	.33333334	0	0	0	0	0	0	2	1	1	1.2285686	.55634153
62	2	35	1	0	3	0	0	0	0	1	0	0		0	1	0	0	0	0	3	0	1	0	.77926326
55	1	35	0	100	1	3	1	0	0	1	0	1	1	0	0	0	0	0	0	2	1	1	1.2285686	2.475317
59	2	59	0	100	4	3	1	0	0	1	0	1	1	0	0	0	1	0	0	3	0	1	1.2042066	2.9013314
30	1	4	1	0	2	0	0	0	0	1	0	0	1	0	0	0	0	0	0	3	0	1	0	.22899473
29	2	28	0	40	5	5	0	0	0	1	0	0	.33333334	0	1	0	0	0	0	3	0	1	0	1.4330027
56	2	26	0	36	2	0	0	0	0	1	0	0	1	0	0	0	0	0	0	3	0	1	0	1.6293839
47	2	20	0	20	6	0	0	0	0	1	0	0		0	0	0	1	0	0	3	0	1	0	1.42479
69	1	40	1	0	2	0	1	0	0	1	0	1	.5	0	0	1	0	0	0	3	0	1	1.2042066	1.3156757
69	2	48	0	107	1	0	1	0	0	1	0	1		0	0	1	0	0	0	2	1	1	1.2285686	2.9028325
44	1	43	0	43	2	0	0	0	0	1	0	0	1	0	0	0	0	0	1	3	0	1	0	2.0182626
63	1	32	1	0	2	0	1	0	0	1	0	1	1	0	0	0	0	0	0	3	0	1	1.2042066	1.173671
61	3	60	0	63	2	0	1	0	0	1	0	1	.25	0	0	1	0	1	2	3	0	1	1.2042066	2.936727
66	1	34	1	0	3	0	1	0	0	1	0	1	.66666669	0	0	0	0	0	0	3	0	1	1.2042066	1.2091721
42	3	11	0	90	2	3	0	0	0	1	0	0	.40000001	0	1	0	0	1	2	2	1	1	.024361968	1.6309724
60	1	30	0	60	2	0	0	0	0	1	0	0	.5	0	0	0	1	0	0	2	1	1	.024361968	1.8475218
52	1	52	0	80	1	0	1	0	0	1	0	1	.5	0	0	0	1	0	0	2	1	1	1.2285686	2.8083074
64	1	39	1	0	1	0	1	0	0	1	0	1	1	0	1	0	0	0	1	3	0	1	1.2042066	1.3421291
53	1	28	0	38	2	0	1	0	0	1	0	1	.5	0	0	0	1	0	0	2	1	1	1.2285686	2.1248059
35	3		1	0	6	0	0	0	0	1	0	0	.75	0	0	0	0	0	0	3	0	1	0
55	2	55	0	70	2	0	1	0	0	1	0	1	1.25	1	0	0	0	0	2	3	0	1	1.2042066	2.746448
50	2	5	1	0	2	0	0	0	0	1	0	0	.80000001	0	0	0	0	0	0	3	0	1	0	.24674535
32	4	2	1	0	2	0	0	0	0	1	0	0	.60000002	0	0	0	0	0	0	3	0	1	0	.19349349
55	3	27	1	0	2	0	1	0	0	1	0	1	.5	0	0	0	0	0	0	2	1	1	1.2285686	1.084918
35	1	13	1	0	2	3	1	0	0	1	0	1	.5	0	0	0	0	0	1	3	0	1	1.2042066	.72677046
54	3	44	0	44	1	0	0	0	0	1	0	0	.25	0	0	0	0	0	0	3	0	1	0	1.9979399
56	3	50	1	0	2	0	1	0	0	1	0	1	1.25	0	0	0	0	1	0	3	0	1	1.2042066	1.4954095
32	4	6	0	30	2	1	1	0	0	1	0	1	.5	0	1	0	0	0	1	3	0	1	1.2042066	1.6781706
40	3	10	1	0	2	0	0	0	0	1	0	0	.5	0	0	0	0	0	0	3	0	1	0	.33549833
69	1	23	1	0	2	0	1	0	0	1	0	1	.5	0	0	1	0	0	1	3	0	1	1.2042066	1.0581195
39	5	35	0	100	2	0	1	0	0	1	0	1	.5	0	0	0	1	0	1	2	1	1	1.2285686	2.6733642
44	2	5	1	0	2	1	1	0	0	1	0	1	.66666669	0	0	0	0	0	0	3	0	1	1.2042066	.64312375
58	0	57	0	150	1	3	1	0	0	1	0	1	1	0	0	0	0	1	2	3	0	1	1.2042066	3.2629981
63	2	62	0	80	2	1	0	0	0	1	0	1	.66666669	0	0	0	0	1	1	3	0	1	1.2042066	2.5333047
35	3	32	0	32	4	0	1	0	0	1	0	1	.60000002	0	0	0	0	0	0	1	1	0	1.2529305	2.1590245
35	1	35	0	60	6	0	1	0	0	1	0	1	1	0	1	0	0	0	0	3	0	1	1.2042066	2.3839343
48	2	19	1	0	2	0	1	1	0	1	0	1	.75	0	0	0	0	0	1	3	0	1	2.5761271	.98711711
67	0	46	0	100	2	0	1	0	0	1	0	1	1	0	0	1	0	0	2	2	1	1	1.2285686	2.9128246
63	0	33	1	0	2	0	1	0	0	1	0	1	1	0	0	0	1	0	2	3	0	1	1.2042066	1.2798295
35	4	13	0	0	2	0	0	1	0	1	0	1	.40000001	0	0	0	0	0	0	2	1	1	2.6004891	1.177923
36	2	30	0	90	1	2	0	0	0	1	0	0	1.25	0	0	0	0	0	0	1	1	0	.048723817	1.9288791
67	1	14	1	0	2	0	1	0	0	1	0	1	.5	0	0	1	0	0	2	3	0	1	1.2042066	.94256806
37	1	1	0	100	1	2	0	0	0	1	0	0	1	0	1	0	0	0	0	3	0	1	0	1.4754182
60	2	14	1	0	1	0	1	0	0	1	0	1	.33333334	0	0	0	1	0	0	3	0	1	1.2042066	.85416019
64	1	38	1	0	1	2	1	0	0	1	0	1	1	0	0	0	0	0	1	1	1	0	1.2529305	1.2218165
61	0	16	1	0	1	0	0	0	0	0	1	0	1	0	0	0	1	0	0	1	1	0	.048723817	.44200194
42	2	4	1	0	2	0	0	0	0	1	0	0	.33333334	0	0	0	1	0	1	3	0	1	0	.2731986
61	0	50	0	50	1	0	1	0	0	1	0	1	1	0	0	0	1	0	1	2	1	1	1.2285686	2.633091
48	4	7	1	0	2	0	1	0	0	1	0	1	.40000001	0	0	0	1	0	2	3	0	1	1.2042066	.8183139
43	3	40	0	40	2	2	0	0	0	1	0	0	.75	0	0	0	0	1	0	2	1	1	.024361968	1.8020806
54	0	30	0	50	6	0	0	0	0	0	1	0	1	0	0	0	1	1	1	3	0	1	0	1.8326471
69	0	20	1	0	3	0	1	0	0	0	1	1	2	0	0	1	0	0	2	3	0	1	1.2042066	1.0490717
69	2	69	1	0	8	3	0	0	0	0	1	0	.66666669	0	0	0	0	1	2	3	0	1	0	1.3195763
60	3	31	0	380	6	0	1	1	0	0	1	1	.5	0	0	0	0	0	2	3	0	1	2.5761271	4.3631463
37	4	37	1	0	4	4	0	0	0	0	1	0		0	0	0	0	1	2	3	0	1	0	.70027602
30	3	30	0	120	2	0	0	0	0	0	1	0	.5	0	0	0	0	0	0	3	0	1	0	2.2153606
53	1	53	0	65	8	0	1	0	0	0	1	1	.5	1	0	0	0	0	1	3	0	1	1.2042066	2.6360898
67	1	60	0	0	3	0	0	0	0	0	1	0	.5	1	0	0	0	0	0	2	1	1	.024361968	1.8699887
62	0	4	1	0	6	0	0	0	0	0	1	0	1	0	0	0	1	0	2	3	0	1	0	.3174026
59	1	58	0	100	5	0	1	0	0	0	1	1	.5	0	0	0	1	0	0	3	0	1	1.2042066	3.0374241
24	1	13	0	200	2	2	1	0	0	0	1	1	.40000001	0	0	0	0	0	2	3	0	1	1.2042066	2.8375573
54	2	54	0	100	2	0	1	0	0	0	1	1	.66666669	0	0	0	0	1	0	2	1	1	1.2285686	2.9686494
59	1	59	1	0	2	0	0	0	0	0	1	0	.33333334	1	0	0	0	0	1	3	0	1	0	1.107269
68	0	68	0	100	2	1	0	0	0	0	1	0	2	0	0	1	0	0	0	3	0	1	0	2.7159896
60	2	60	0	400	5	0	0	0	0	0	1	0	1.3333334	0	0	0	0	0	1	3	0	1	0	4.5086632
56	1	56	0	153	5	2	0	0	0	0	1	0	.33333334	1	0	0	0	1	0	2	1	1	.024361968	2.6366405
64	2	64	0	100	2	0	0	0	0	0	1	0	1.6666666	1	0	0	0	0	1	2	1	1	.024361968	2.5982594
63	4	42	0	300	1	0	0	0	0	0	1	0	.71428573	1	0	0	0	1	2	3	0	1	0	3.4803071
58	1	58	0	150	2	1	0	0	0	0	1	0	.5	0	0	0	0	0	2	3	0	1	0	2.9334235
67	1	66	0	200	2	0	1	0	0	0	1	1	1	0	1	0	0	0	1	3	0	1	1.2042066	3.8366971
51	3	50	0	100	4	0	0	0	0	0	1	0	.75	0	0	0	0	0	0	3	0	1	0	2.4477596
72	2	72	1	0	6	0	0	0	0	0	1	0	.33333334	0	0	0	1	0	0	2	1	1	.024361968	1.4360355
51	1	10	0	55	6	0	0	0	0	0	1	0	.66666669	0	0	0	0	0	1	2	1	1	.024361968	1.5060606
52	2	23	0	40	2	0	1	0	0	0	1	1	1	0	1	0	0	1	0	2	1	1	1.2285686	2.0505419
49	1	18	0	65	3	3	1	1	0	0	1	1	.80000001	1	0	0	0	1	2	2	1	1	2.6004891	1.9074074
51	1	51	0	67	2	0	0	0	0	0	1	0	1.5	0	0	0	0	0	2	3	0	1	0	2.3516068
63	1	63	0	180	2	0	1	0	0	0	1	1	1.5	0	0	0	0	1	2	3	0	1	1.2042066	3.7072642
47	4	46	0	100	6	0	1	0	0	0	1	1	.60000002	0	0	0	0	1	2	3	0	1	1.2042066	2.9150524
68	3	68	1	0	6	0	1	0	0	0	1	1	.25	0	0	0	1	0	0	0	0	0	1.2772924	1.8126925
69	1	30	1	0	6	0	1	0	0	0	1	1	.5	0	0	1	0	0	0	3	0	1	1.2042066	1.1381698
68	0	68	0	200	6	0	1	0	0	0	1	1	1	0	0	1	0	0	0	1	1	0	1.2529305	3.8279943
45	1	36	0	100	6	0	1	0	0	0	1	1	.5	0	0	0	0	0	0	2	1	1	1.2285686	2.6469107
63	1	62	0	140	6	3	1	0	0	0	1	1	2	0	0	0	0	1	0	2	1	1	1.2285686	3.2020369
48	2	48	0	90	6	0	1	0	0	0	1	1	1.3333334	1	0	0	0	1	0	3	0	1	1.2042066	2.6586266
77	3	77	0	200	6	0	0	0	0	0	1	0	1.25	1	0	0	0	0	2	3	0	1	0	3.4862857
68	0	13	1	0	1	2	0	0	0	0	1	0	1	0	0	1	0	0	0	3	0	1	0	.28618801
69	1	31	1	0	5	2	0	0	0	0	1	0	1	0	0	1	0	0	0	3	0	1	0	.60569882
66	2	39	0	57	2	0	0	0	0	0	1	0	.66666669	0	0	0	1	0	2	3	0	1	0	2.0772932
43	5	37	1	0	1	0	1	0	0	0	1	1	.66666669	0	0	0	0	0	0	2	1	1	1.2285686	1.262424
51	2	50	0	70	7	1	0	0	0	0	1	0	.33333334	0	0	0	0	0	0	3	0	1	0	2.2125592
64	0	64	0	200	2	0	1	0	0	0	1	1	2	0	0	1	0	0	0	3	0	1	1.2042066	3.7569921
69	0	25	1	0	3	1	0	0	0	0	1	0	1	0	0	1	0	0	0	2	1	1	.024361968	.55047625
46	2	15	0	200	2	0	1	0	0	0	1	1	.66666669	0	0	0	1	0	1	2	1	1	1.2285686	2.9314165
33	4	4	1	0	2	1	0	0	0	0	1	0	.40000001	0	0	0	0	0	0	3	0	1	0	.17771363
51	0	10	0	33	1	0	0	0	0	0	1	0	1	0	0	0	1	0	0	3	0	1	0	1.3269825
28	4	28	0	200	2	2	1	0	0	0	1	1	.40000001	0	0	0	0	0	0	2	1	1	1.2285686	3.0154085
53	3	19	1	0	5	0	0	0	0	0	1	0	.25	0	0	0	1	0	0	3	0	1	0	.49525368
67	1	67	0	150	2	0	0	0	0	0	1	0		1	0	0	0	1	2	2	1	1	.024361968	3.0044751
68	1	68	0	130	8	0	0	0	0	0	1	0	1.5	1	0	0	0	1	1	2	1	1	.024361968	2.8554089
68	1	46	1	0	3	0	0	0	0	0	1	0	1	0	0	0	0	0	1	3	0	1	0	1.0187238
68	0	68	0	120	8	0	1	0	0	0	1	1	1	0	0	0	1	1	2	2	1	1	1.2285686	3.4281783
68	1	9	1	0	5	5	1	0	0	0	1	1	.5	0	0	0	1	0	2	3	0	1	1.2042066	.59740996
32	4	9	0	0	2	0	1	0	0	0	1	1		0	0	0	0	1	0	2	1	1	1.2285686	1.5568078
56	1	22	1	0	7	0	1	0	0	0	1	1		0	1	0	0	0	0	2	1	1	1.2285686	.99616492
56	1	50	0	53	6	0	1	0	0	0	1	1	.5	0	1	0	0	1	2	3	0	1	1.2042066	2.6979146
44	1	44	0	200	2	0	1	0	0	0	1	1	1	0	1	0	0	1	0	1	1	0	1.2529305	3.4042077
50	2	50	0	150	3	5	1	0	0	0	1	1	.75	0	1	0	0	0	0	3	0	1	1.2042066	2.9455462
48	4	41	0	0	1	5	1	1	0	0	1	1	.5	0	0	0	0	0	1	3	0	1	2.5761271	1.910398
76	1	46	1	0	3	0	1	0	0	0	1	1	.5	0	0	1	0	0	0	3	0	1	1.2042066	1.4221793
76	0	48	0	0	2	3	1	0	0	0	1	1	1	0	0	0	1	0	2	3	0	1	1.2042066	2.1814184
68	0	68	0	100	8	1	1	0	0	0	1	1	1	0	0	1	0	1	0	3	0	1	1.2042066	3.1658766
43	2	25	1	0	6	0	1	0	0	0	1	1	.25	0	1	0	0	0	0	1	1	0	1.2529305	1.0494168
64	0	41	1	0	6	5	0	0	0	0	1	0	1	0	0	0	1	0	2	2	1	1	.024361968	.71776968
44	1	44	0	100	6	0	1	0	0	0	1	1	.5	0	0	0	0	1	1	3	0	1	1.2042066	2.8353472
52	2	52	0	76	2	2	1	1	0	0	1	1	1	0	0	0	0	1	1	2	1	1	2.6004891	2.7276545
65	0	35	1	0	2	1	1	0	0	0	1	1	1	0	0	1	0	1	0	2	1	1	1.2285686	1.1778694
47	0	40	0	70	2	0	0	0	0	0	1	0	1	0	0	0	1	0	0	3	0	1	0	2.0863342
62	1	50	0	70	5	0	0	0	0	0	1	0	.5	0	1	0	0	0	1	2	1	1	.024361968	2.3080442
20	1	20	0	30	2	1	0	0	0	0	1	0		0	0	0	1	0	1	3	0	1	0	1.4790194
57	2	37	0	100	2	1	1	0	0	0	1	1	.66666669	0	0	0	0	0	0	2	1	1	1.2285686	2.6133804
59	1	40	0	0	8	0	1	0	0	0	1	1	1.3333334	0	0	0	1	1	1	3	0	1	1.2042066	2.1512804
62	1	43	0	0	3	0	1	0	0	0	1	1	1	0	0	0	0	0	0	3	0	1	1.2042066	2.1581004
49	3	25	0	100	2	0	1	0	0	0	1	1	.75	0	0	0	0	0	1	2	1	1	1.2285686	2.4958582
41	3	41	0	0	2	0	0	0	0	0	1	0	.5	0	0	0	0	0	2	3	0	1	0	1.7633476
44	3	44	1	0	1	1	1	0	0	0	1	1	.5	0	0	0	0	0	0	3	0	1	1.2042066	1.3353971
56	2	56	0	0	2	1	1	0	0	0	1	1	.66666669	0	0	0	0	0	0	3	0	1	1.2042066	2.3375771
50	1	50	1	0	2	3	1	0	0	0	1	1	.5	0	0	0	0	0	1	2	1	1	1.2285686	1.3835427
53	2	53	0	250	8	0	1	0	0	0	1	1	.66666669	0	0	0	0	0	1	2	1	1	1.2285686	3.9124715
64	1	60	0	80	1	0	1	1	0	0	1	1	1	0	0	0	1	0	0	3	0	1	2.5761271	2.9503121
65	1	64	0	120	6	0	1	0	0	0	1	1	1	1	0	0	0	0	2	3	0	1	1.2042066	3.2127357
66	1	66	0	86	7	0	1	0	0	0	1	1	1	1	0	0	0	1	1	2	1	1	1.2285686	2.9978189
52		51	0	100	2	0	1	0	0	0	1	1	1	1	0	0	0	1	1	2	1	1	1.2285686	2.817389
82	2	81	0	200	2	0	0	0	0	0	1	0	.75	0	0	0	1	1	2	3	0	1	0	3.7017283
66	1	62	0	72	2	0	1	0	0	0	1	1	1	0	0	0	1	0	1	3	0	1	1.2042066	2.9809723
55	2	33	1	0	5	0	0	0	0	0	1	0	1.25	1	0	0	0	1	2	3	0	1	0	.69218522
69	0	55		0	2	0	1	0	0	0	1	1	1	0	0	0	1	0	2	3	0	1	1.2042066
60	0	50	0	60	1	0	1	0	0	0	1	1	2	0	0	0	0	1	0	3	0	1	1.2042066	2.652421
68	1	68	0	300	2	0	1	1	0	0	1	1	1.5	0	0	0	1	0	2	3	0	1	2.5761271	4.5294666
45	5	13	0	83	2	0	0	0	0	0	1	0	.33333334	0	0	0	0	1	1	3	0	1	0	1.7331982
43	3	38	0	60	2	0	1	0	0	0	1	1	.75	0	0	0	0	1	0	3	0	1	1.2042066	2.4394138
67	2	60	0	83	6	0	1	0	0	0	1	1	.33333334	0	0	1	0	0	0	3	0	1	1.2042066	2.9687042
62	1	10	1	0	2	0	0	0	0	0	1	0	.5	0	0	0	0	0	0	2	1	1	.024361968	.33549833
57	1	56	0	63	2	0	1	0	0	0	1	1	2	1	0	0	0	1	2	1	1	0	1.2529305	2.7235119
68	0	45	1	0	2	0	1	0	0	0	1	1	2	0	0	1	0	0	0	3	0	1	1.2042066	1.4044287
65	2	65	0	0	2	0	1	0	0	0	1	1	1	0	0	1	0	0	2	2	1	1	1.2285686	2.6370215
41	2	41	0	58	2	2	0	0	0	0	1	0	.75	0	0	0	0	1	1	2	1	1	.024361968	1.9743868
27	6	20	1	0	1	0	1	0	0	0	1	1		0	0	0	1	0	0	3	0	1	1.2042066	.96066374
28	2	28	0	0	1	0	1	0	0	0	1	1	1	0	1	0	0	0	0	3	0	1	1.2042066	1.8918414
53		35	0	58	2	0	0	0	0	0	1	0	1.5	0	0	0	0	1	0	3	0	1	0	1.9262413
59	2	35	1	0	1	0	1	1	0	0	1	1	4	0	0	0	0	0	0	3	0	1	2.5761271	1.2269228
75	1	53	1	0	1	0	1	0	0	0	1	1	1	0	0	0	1	0	0	2	1	1	1.2285686	1.5464336
60	1	40	0	90	2	0	0	0	0	0	1	0	.33333334	0	0	1	0	0	0	3	0	1	0	2.2089472
63	2	37	1	0	5	0	1	0	0	0	1	1		0	0	0	1	1	2	2	1	1	1.2285686	1.3530595
34	3	15	0	30	2	3	1	0	0	0	1	1	.75	0	0	0	0	0	0	2	1	1	1.2285686	1.69116
62		62	0	102	2	0	1	0	0	0	1	1	.33333334	0	0	0	1	0	0	3	0	1	1.2042066	3.1206875
60	3	40	0	200	6	3	1	0	0	0	1	1	1.25	1	0	0	0	1	2	3	0	1	1.2042066	3.1255577
66		60	0	68	3	0	0	0	0	0	1	0	1	0	0	1	0	0	2	3	0	1	0	2.5174928
63	0	33	1	0	4	0	0	0	0	0	1	0	1	0	0	1	0	1	2	3	0	1	0	.83439773
36	4	36	0	100	1	3	1	0	0	0	1	1	.60000002	0	0	0	0	0	2	2	1	1	1.2285686	2.5814757
38	2	2	0	200	6	0	0	0	0	0	1	0	.33333334	0	0	0	1	1	2	3	0	1	0	2.2994308
59	5	59	0	100	5	0	1	0	0	0	1	1	.42857143	0	0	0	1	0	0	2	1	1	1.2285686	3.0551744
67		66	1	0	3	0	1	0	0	0	1	1	2	0	0	0	0	0	0	3	0	1	1.2042066	1.7771914
60	3	60	0	250	5	0	1	0	0	0	1	1	.80000001	1	0	0	0	0	2	3	0	1	1.2042066	3.9387174
61	1	33	1	0	4	0	1	0	0	0	1	1	.5	1	0	0	0	1	0	3	0	1	1.2042066	1.0514368
60	2	60	0	180	2	0	1	0	0	0	1	1	.75	0	0	0	0	0	2	3	0	1	1.2042066	3.6517847
66	1	66	0	100	1	0	1	0	0	0	1	1	1.5	1	0	0	0	0	0	2	1	1	1.2285686	3.0372162
57	0	50	1	0	2	2	1	0	0	0	1	1	3	0	0	0	0	0	0	1	1	0	1.2529305	1.3906198
38	3	38	0	100	6	0	1	0	0	0	1	1	.5	0	0	0	0	0	0	3	0	1	1.2042066	2.6824119
43	2	18	1	0	2	1	0	0	0	0	1	0	.66666669	0	0	0	0	1	0	3	0	1	0	.42844975
49	1	45	1	0	2	0	1	1	0	0	1	1	1.5	1	0	0	0	1	2	2	1	1	2.6004891	1.3528519
38	3	28	1	0	6	0	1	0	0	0	1	1	.5	0	0	0	0	0	0	2	1	1	1.2285686	1.1026685
37	2	13	0	300	6	0	0	0	0	0	1	0	.5	0	0	0	0	1	2	3	0	1	0	3.1077521
33		33	0	120	2	0	0	0	0	0	1	0	.5	0	1	0	0	0	1	3	0	1	0	2.3128164
44	2	19	0	0	4	0	1	0	0	0	1	1		0	0	0	0	0	0	3	0	1	1.2042066	1.7320861
50	3	49	0	100	2	0	0	1	0	0	1	1	1.5	1	0	0	0	1	2	1	1	0	2.624851	2.3784323
53	1	53	0	130	2	0	1	0	0	0	1	1	2	0	0	0	0	0	1	3	0	1	1.2042066	3.1767941
55	2	35	0	35	2	0	0	0	0	0	1	0	1	0	0	0	0	0	0	2	1	1	.024361968	1.7830087
68	4	68	0	120	5	0	0	0	0	0	1	0	.66666669	1	0	0	0	1	2	2	1	1	.024361968	2.8383064
53	2	53	0	100	2	0	1	0	0	0	1	1	1.25	1	0	0	0	1	2	1	1	0	1.2529305	2.897094
64	2	63	0	65	7	0	1	0	0	0	1	1	.60000002	0	0	0	0	0	2	3	0	1	1.2042066	3.0000124
58	1	56	0	0	2	0	1	0	0	0	1	1	1	0	0	0	0	0	2	3	0	1	1.2042066	2.4772661
63	1	50	0	50	2	0	1	0	0	0	1	1	.5	0	0	0	1	0	2	3	0	1	1.2042066	2.6772947
61	2	61	0	160	2	0	1	0	0	0	1	1	.75	1	0	0	0	0	2	3	0	1	1.2042066	3.4047098
62	2	60	0	180	2	3	1	0	0	0	1	1	.2857143	0	0	0	0	0	2	3	0	1	1.2042066	3.4979415
59	1	58	0	112	2	0	0	0	0	0	1	0	1	0	0	0	1	0	0	3	0	1	0	2.6633322
43	3	43	0	0	5	3	1	0	0	0	1	1		0	0	0	0	0	1	3	0	1	1.2042066	2.0484614
52	4	51	0	51	2	0	0	0	0	0	1	0	.5	0	0	0	0	0	1	3	0	1	0	2.2093127
34	1	34	0	140	8	0	1	0	0	0	1	1	.5	0	0	0	0	1	2	2	1	1	1.2285686	2.9472709
54	3	31	0	120	3	0	1	0	0	0	1	1	.5	0	0	0	1	0	2	3	0	1	1.2042066	2.7691784
52	2		0	100	2	0	1	0	0	0	1	1	.60000002	0	0	0	0	0	0	3	0	1	1.2042066
61	1	57	0	100	6	0	0	0	0	0	1	0	.5	0	0	0	1	0	1	3	0	1	0	2.6162179
49	2	49	0	200	2	0	1	0	0	0	1	1	.42857143	0	0	0	0	0	0	3	0	1	1.2042066	3.4907329
72	1	40	1	0	2	3	0	0	0	0	1	0	.5	0	0	1	0	0	1	3	0	1	0	.75837719
23	3	22	0	100	3	3	0	0	0	0	1	0	.40000001	0	0	0	0	0	0	2	1	1	.024361968	1.7968998
64	1	64	0	85	2	4	1	0	0	0	1	1	.25	0	0	1	0	0	2	3	0	1	1.2042066	2.9352517
49	1	49	0	100	8	2	1	0	0	0	1	1	.5	1	0	0	0	0	2	3	0	1	1.2042066	2.721302
55	1	36	0	120	4	1	1	0	0	0	1	1	1	0	0	0	0	0	0	3	0	1	1.2042066	2.7182426
59	1	31	1	0	6	0	1	0	0	0	1	1	.66666669	0	0	0	0	0	0	3	0	1	1.2042066	1.1559204
44	1	10	1	0	7	1	1	0	0	0	1	1	1	1	0	0	0	0	1	3	0	1	1.2042066	.63386816
70	1	12	1	0	1	0	1	0	0	0	1	1	1	0	0	1	0	1	2	3	0	1	1.2042066	.90929461
69	1	9	1	0	3	0	0	0	0	0	1	0	.5	0	1	0	0	0	1	3	0	1	0	.36195171
53	2	32	0	100	2	5	0	0	0	0	1	0	.33333334	0	0	1	0	1	0	1	1	0	.048723817	1.8740715
69	1	69	0	100	2	5	1	0	0	0	1	1	1.5	1	0	0	0	0	2	3	0	1	1.2042066	2.9224708
51	2	14	0	60	7	0	1	1	0	0	1	1	.40000001	0	1	0	0	0	0	3	0	1	2.5761271	2.0111718
50	4	50	0	150	2	1	1	0	0	0	1	1	.40000001	0	0	0	0	0	0	1	1	0	1.2529305	3.1506703
52	1	52	0	100	3	0	0	0	0	0	1	0	1	0	0	0	0	0	1	3	0	1	0	2.5274649
68	2	68	0	150	3	0	1	0	0	0	1	1	.66666669	0	0	0	1	0	0	2	1	1	1.2285686	3.5214622
59	1	59	0	200	2	0	1	0	0	0	1	1	.75	0	0	0	0	1	2	3	0	1	1.2042066	3.7588747
65	1	65	0	80	5	4	1	0	0	0	1	1	.66666669	0	0	0	0	1	2	2	1	1	1.2285686	2.9245768
55	1	12	0	60	3	0	0	0	0	0	1	0	1	0	0	0	1	1	0	3	0	1	0	1.5302387
34	2	9	1	0	8	0	1	0	0	0	1	1	.66666669	0	1	0	0	0	0	3	0	1	1.2042066	.76540715
65	2	58	0	100	1	3	0	0	0	0	1	0	1.5	0	0	0	1	1	2	2	1	1	.024361968	2.526557
61	0	60	0	300	8	0	0	0	0	0	1	1	1	0	0	0	0	1	0	3	0	1	1.2042066	3.8536224
57	5	20	1	0	3	0	1	0	0	0	1	1	.16666667	0	0	0	0	0	0	3	0	1	1.2042066	.96066374
33	5	3	0	20	2	0	1	0	0	0	1	1	.33333334	0	0	0	0	0	0	3	0	1	1.2042066	1.5706893
69	1	69	0	120	5	1	1	0	0	0	1	1	.5	0	0	0	1	0	0	3	0	1	1.2042066	3.3040123
64	0	64	0	151	2	1	0	0	0	0	1	0	1	0	0	1	0	0	1	3	0	1	0	3.0018539
60	1	59	0	114	2	1	1	0	0	0	1	1	.33333334	0	1	0	0	0	0	3	0	1	1.2042066	3.0897226
53	5	53	0	100	8	0	1	0	0	0	1	1	.2857143	0	1	0	0	0	2	2	1	1	1.2285686	3.0370789
60	0	34	1	0	1	2	0	0	0	0	1	0	2	0	0	0	0	0	0	2	1	1	.024361968	.65895063
69	2	69	0	500	5	0	1	0	0	0	1	1	.66666669	0	0	0	0	0	2	3	0	1	1.2042066	5.7733464
62	1	24	1	0	2	5	0	0	0	0	1	0	.5	0	0	0	1	0	0	3	0	1	0	.32760155
70	1	70	0	300	6	1	1	0	0	0	1	1	.5	0	0	1	0	1	1	2	1	1	1.2285686	4.4717107
57	2	57	0	120	3	0	1	0	0	0	1	1	.33333334	1	0	0	0	1	2	2	1	1	1.2285686	3.0907092
35	4	30	0	180	6	5	1	0	0	0	1	1	.60000002	0	0	0	1	0	0	2	1	1	1.2285686	2.7744536
63	1	63	0	120	2	0	1	0	0	0	1	1	.33333334	0	1	0	0	1	0	3	0	1	1.2042066	3.2510176
69	1	69	1	0	3	0	1	0	0	0	1	1	.5	0	0	1	0	0	2	3	0	1	1.2042066	1.9188511
72	1	71	0	130	2	2	1	0	0	0	1	1	1	0	0	0	1	0	2	3	0	1	1.2042066	3.4379468
60	2	59	0	85	5	5	1	0	0	0	1	1	.66666669	1	0	0	0	0	0	3	0	1	1.2042066	2.5645971
46	4	45	0	100	2	0	1	0	0	0	1	1	.40000001	1	0	0	0	0	2	2	1	1	1.2285686	2.7528615
50	2	50	0	77	6	3	1	0	0	0	1	1	1.25	1	0	0	0	0	2	3	0	1	1.2042066	2.5467668
49	3	48	0	100	6	0	1	1	0	0	1	1	1	0	0	0	0	0	2	3	0	1	2.5761271	2.9483259
68	2	68	0	150	2	0	1	0	0	0	1	1	.66666669	0	0	1	0	0	1	3	0	1	1.2042066	3.5656662
57	3	31	0	41	5	3	1	0	0	0	1	1	.40000001	0	0	0	0	0	1	2	1	1	1.2285686	2.0868106
53	5	53	0	180	7	3	1	1	0	0	1	1	.5	0	0	0	0	1	0	2	1	1	2.6004891	3.2875071
70	1	70	0	110	8	0	1	0	0	0	1	1	1	1	0	0	0	0	1	2	1	1	1.2285686	3.2137289
48	2	24	0	85	2	0	1	0	0	0	1	1	1.25	0	0	0	0	0	1	3	0	1	1.2042066	2.3861477
63	1	62	0	67	2	0	1	0	0	0	1	1	.75	0	0	0	0	1	2	1	1	0	1.2529305	2.9967508
68	1	68	0	130	6	3	1	0	0	0	1	1	2.3333333	0	0	1	0	0	2	3	0	1	1.2042066	3.3334141
57	1	35	0	0	6	1	1	0	0	0	1	1	.5	0	1	0	0	0	0	3	0	1	1.2042066	1.9648147
63	1	61	0	115	8	0	1	1	0	0	1	1	.5	0	0	0	1	0	1	3	0	1	2.5761271	3.2268393
67		56	1	0	6	2	1	0	0	0	1	1	1	0	0	0	0	0	2	2	1	1	1.2285686	1.5855312
64	1	16	1	0	2	0	1	0	0	0	1	1	1	0	0	1	0	0	0	3	0	1	1.2042066	.88966137
49	2	22	1	0	3	0	1	0	0	0	1	1	.66666669	0	0	0	0	0	0	3	0	1	1.2042066	.99616492
65	1		0	140	2	0	1	0	0	0	1	1	1	0	0	0	0	0	1	3	0	1	1.2042066
42	3	18	1	0	2	2	1	0	0	0	1	1	.5	0	0	0	0	0	0	1	1	0	1.2529305	.82260054
61	1	27	0	150	1	0	1	0	0	0	1	1	.66666669	0	0	0	1	1	2	3	0	1	1.2042066	2.8843231
68	1	50	0	80	2	0	1	0	0	0	1	1	1	0	0	0	1	1	2	1	1	0	1.2529305	2.8634419
70	3	67	0	73	6	0	1	0	0	0	1	1	.33333334	0	0	1	0	0	1	2	1	1	1.2285686	3.0758557
48	2	48	0	100	6	0	1	0	0	0	1	1	.5	0	0	0	0	0	0	2	1	1	1.2285686	2.8599179
66	1	66	0	125	2	1	0	0	0	0	1	0	1	0	0	1	0	1	1	3	0	1	0	2.8801861
46		31	0	100	8	0	0	0	0	0	1	0	.25	0	0	0	1	0	0	2	1	1	.024361968	2.1104982
66		55	0	77	6	5	1	0	0	0	1	1	.16666667	0	0	1	0	1	2	0	0	0	1.2772924	2.6773977
72	1	45	0	100	1	1	1	0	0	0	1	1	.33333334	0	0	0	1	0	1	3	0	1	1.2042066	2.7995892
68	2	50	1	0	3	0	1	0	0	0	1	1	.66666669	0	0	0	1	0	0	3	0	1	1.2042066	1.4931817
50	1	28	1	0	2	0	1	0	0	0	1	1	1	0	0	0	0	0	0	3	0	1	1.2042066	1.1026685
54	1	12	0	23	6	0	1	0	0	0	1	1	.5	0	1	0	0	0	0	2	1	1	1.2285686	1.7488366
67	4	54	0	73	1	0	0	0	0	0	1	0	.40000001	0	0	0	1	0	0	2	1	1	.024361968	2.3532348
56	1	56	0	80	3	0	0	0	0	0	1	0	1	1	0	0	0	0	1	2	1	1	.024361968	2.3336418
55	2	30	0	90	2	0	0	1	0	0	1	1	1	0	0	0	0	1	0	3	0	1	2.5761271	2.033669
59	1	18	1	0	2	1	1	1	0	0	1	1	1	0	0	0	0	0	0	1	1	0	2.624851	.87388152
65	1	65	0	120	3	0	0	0	0	0	1	0	.66666669	0	0	0	1	0	2	3	0	1	0	2.9250393
61	1	61	0	90	2	1	1	0	0	0	1	1	1	0	0	0	1	0	0	3	0	1	1.2042066	2.9780884
67	1	60	0	0	2	0	1	0	0	0	1	1	.66666669	0	0	1	0	0	2	1	1	0	1.2529305	2.5482686
45	1	45	0	100	6	1	0	0	0	0	1	0	1.5	0	0	0	0	1	0	3	0	1	0	2.3099532
69	1	43	0	70	2	2	1	0	0	0	1	1	1	0	0	0	0	0	0	2	1	1	1.2285686	2.4846835
68	0	27	0	170	2	0	1	0	0	0	1	1	1	0	0	0	1	0	1	2	1	1	1.2285686	2.9605045
27	3	2	1	0	1	0	1	0	0	0	1	1	1	0	0	0	0	0	0	3	0	1	1.2042066	.64115298
69	1	21	0	150	6	0	1	1	0	0	1	1	.5	0	0	1	0	0	2	3	0	1	2.5761271	2.7755919
69	1	60	0	120	6	0	1	0	0	0	1	1	.5	1	0	0	0	0	1	3	0	1	1.2042066	3.0975294
69	1	50	0	100	2	0	1	0	0	0	1	1	.5	0	0	0	1	0	2	2	1	1	1.2285686	2.9838271
64	0	64	0	290	2	0	1	0	0	0	1	1	1	0	0	1	0	0	0	3	0	1	1.2042066	4.3087502
69	2	69	0	100	6	0	1	0	0	0	1	1	1	0	0	1	0	0	1	0	0	0	1.2772924	3.2768846
60	1	38	0	60	3	2	1	1	0	0	1	1	.5	0	1	0	0	1	0	3	0	1	2.5761271	2.3368518
27	2	26	0	80	4	5	1	0	0	0	1	1	.75	1	0	0	0	0	1	2	1	1	1.2285686	1.9923782
63	3	37	0	95	2	0	1	0	0	0	1	1	.5	0	0	0	0	1	0	3	0	1	1.2042066	2.6362357
84	0	50	0	75	6	0	1	0	0	0	1	1	1	0	0	1	0	0	2	3	0	1	1.2042066	2.8305609
64	3	16	1	0	6	0	0	0	0	0	1	0	.33333334	0	0	1	0	0	0	3	0	1	0	.44200194
62	0	40	0	47	2	0	0	0	0	0	1	0	1	0	0	0	1	0	2	3	0	1	0	2.0337374
68	1	68	0	100	2	3	1	0	0	0	1	1	.5	1	0	0	0	1	2	2	1	1	1.2285686	3.00951
33	1	3	0	10	3	0	1	0	0	0	1	1	.66666669	0	0	0	0	0	0	2	1	1	1.2285686	1.5093828
68	1	45	0	73	2	0	1	0	0	0	1	1	1	0	0	0	1	0	1	3	0	1	1.2042066	2.6853428
61	0	30	0	60	3	0	0	0	0	0	1	0	1	0	0	0	1	0	0	3	0	1	0	1.8475218
57	3	17	1	0	4	0	1	0	0	0	1	1	.33333334	0	0	0	1	0	0	3	0	1	1.2042066	.90741193
36	3	5	0	5	2	0	1	0	0	0	1	1	.75	0	0	0	1	0	0	3	0	1	1.2042066	1.5142308
67	2	40	1	0	6	0	0	0	0	0	1	0	.5	0	0	0	0	0	0	1	1	0	.048723817	.8680163
47	1	31	0	31	6	0	0	0	0	0	1	0	.5	0	0	0	1	0	1	3	0	1	0	1.7316877
65	1	11	1	0	2	0	1	0	0	0	1	1	1	0	0	0	1	0	1	3	0	1	1.2042066	.84511232
31	1	30	0	30	5	0	0	0	0	0	1	0	.25	0	0	0	0	0	1	3	0	1	0	1.7078065
42	4	13	0	0	6	2	1	0	0	0	1	1	1	0	0	0	0	1	2	3	0	1	1.2042066	1.613656
59	3	32	0	67	2	0	0	0	0	0	1	0	1	0	0	0	0	0	0	1	1	0	.048723817	1.9259375
52	1	13	1	0	2	0	1	0	0	0	1	1	1	0	0	0	1	0	1	3	0	1	1.2042066	.88061351
33	2	30	0	60	8	3	1	0	0	0	1	1	1	0	0	0	0	0	0	2	1	1	1.2285686	2.1413383
33	2	7	1	0	6	5	0	0	0	0	1	0	.33333334	0	0	0	1	0	1	2	1	1	.024361968	.070045352
79	0	29	1	0	5	1	1	1	0	0	1	1	7	0	0	1	0	0	2	3	0	1	2.5761271	1.157546
65	1	65	0	112	5	0	0	0	0	0	1	1	1	0	0	0	1	0	0	3	0	1	1.2042066	2.7875862
64	1	30	1	0	6	0	0	0	0	0	1	0	.5	0	0	1	0	0	0	3	0	1	0	.69051027
36	6	12	0	37	3	0	1	0	0	0	1	1	.71428573	0	0	0	0	1	2	3	0	1	1.2042066	1.9253013
51	3	25	0	200	6	0	1	0	0	0	1	1	3	1	0	0	0	0	2	3	0	1	1.2042066	3.0109138
43	0	43	0	50	7	0	1	1	0	0	1	1	5	1	0	0	0	1	2	2	1	1	2.6004891	2.4130559
61	2	61	0	300	6	0	0	0	0	0	1	0	.33333334	0	0	0	0	1	2	3	0	1	0	3.9597809
48	1	16	1	0	2	0	1	0	0	0	1	1	1.5	0	0	0	1	0	0	3	0	1	1.2042066	.88966137
69	0	30	1	0	5	2	1	0	0	0	1	1	1	0	0	0	1	0	0	2	1	1	1.2285686	1.0356077
59	1	59	0	200	6	1	1	0	0	0	1	1		0	0	0	0	1	1	3	0	1	1.2042066	3.6633897
58	2	58	0	150	6	2	1	0	0	0	1	1	2.3333333	1	0	0	0	0	1	3	0	1	1.2042066	3.1433854
36	1	35	0	100	6	0	1	0	0	0	1	1	.66666669	0	0	0	0	1	1	3	0	1	1.2042066	2.6755919
26	1	7	1	0	2	0	0	1	1	1	0	1	2	0	0	0	0	0	0	2	1	1	4.6878824	.28224647
34	1	2	1	0	2	0	1	0	0	1	0	1	1.6666666	0	0	0	0	0	0	3	0	1	1.2042066	.64115298
49	3	9	0	120	2	0	1	0	0	1	0	1	1	1	0	0	0	0	2	3	0	1	1.2042066	2.2364528
55	2	13	1	0	1	0	0	1	0	1	0	1	.33333334	0	0	0	0	0	0	2	1	1	2.6004891	.38875008
69	1	12	1	0	2	0	1	0	0	1	0	1	1.5	0	0	0	0	0	0	1	1	0	1.2529305	.81865895
35	1	15	0	15	2	0	0	0	0	1	0	0	2	0	1	0	0	0	0	3	0	1	0	1.3053838
53	1	53	0	100	1	0	0	0	0	0	1	1	1.25	0	0	0	0	0	0	3	0	1	1.2042066	2.5010114
55	2	9	1	0	1	0	0	1	0	0	1	1	6	0	0	0	0	0	0	1	1	0	2.624851	.31774771
44	1	1	1	0	2	0	1	0	0	0	1	1	2	0	0	0	0	0	0	3	0	1	1.2042066	.62340236
34	1	5	0	30	2	0	0	0	0	0	1	0	1	0	0	0	0	0	0	3	0	1	0	1.2198375
53	2	51	0	52	1	0	1	0	0	0	1	1	1	0	0	0	0	0	1	3	0	1	1.2042066	2.6631026
32	1	3	1	0	2	0	1	0	0	1	0	1	1	0	0	0	0	0	0	3	0	1	1.2042066	.65890354
49	2	49	0	80	2	0	1	1	1	0	0	1	.40000001	0	0	0	0	0	0	3	0	1	4.6635203	2.7550557
49	2	13	0	35	1	0	1	0	0	0	0	1	.66666669	0	1	0	0	0	0	2	1	1	1.2285686	1.840155
50	1	15	1	0	1	0	1	0	0	1	0	1	1	0	0	0	0	0	0	3	0	1	1.2042066	.87191075
49	3	23	1	0	2	0	0	1	0	1	0	1	.75	0	0	0	0	0	0	3	0	1	2.5761271	.56625611
69	1	18	1	0	6	0	0	1	0	1	0	1	1	0	0	0	1	0	0	2	1	1	2.6004891	.47750306
51	3	51	1	0	2	0	1	0	0	1	0	1	.75	0	0	0	0	0	2	3	0	1	1.2042066	1.5993403
44	1	16	0	55	2	0	0	1	0	0	1	1	2	0	0	0	0	0	0	3	0	1	2.5761271	1.5683602
37	1	10	1	0	2	0	0	0	0	1	0	0	3	0	0	0	0	0	0	3	0	1	0	.33549833
44	3	7	1	0	6	0	1	0	0	0	0	1	1.25	0	0	0	0	0	0	3	0	1	1.2042066	.72990596
54	3	49	0	69	1	0	1	1	0	0	0	1	2	0	0	0	0	0	0	3	0	1	2.5761271	2.6876185
41	2	41	0	45	2	0	1	0	1	0	1	1	.33333334	0	0	0	0	0	0	3	0	1	3.2915998	2.3984783
33	2	15	0	15	2	0	1	1	0	1	0	1	1	0	0	0	0	0	0	3	0	1	2.5761271	1.7530433
57	2	12	0	110	2	0	1	1	0	0	1	1	1	0	0	0	0	0	0	3	0	1	2.5761271	2.2822027
41	1	20	1	0	6	0	0	0	0	1	0	0	1	0	0	0	0	0	0	1	1	0	.048723817	.5130043
40	5	14	1	0	6	0	0	0	0	0	1	0	.5	1	0	0	0	0	2	3	0	1	0	.35269606
44	2	20	1	0	1	0	1	0	0	0	0	1	1	0	0	0	0	0	0	1	1	0	1.2529305	.96066374
44	1	1	1	0	6	0	0	0	0	1	0	0	1	0	1	0	0	0	0	2	1	1	.024361968	.17574286
49	3	22	0	53	2	0	1	0	0	0	1	1	1	0	0	0	0	0	1	2	1	1	1.2285686	2.1544659
48	1	10	1	0	6	0	1	0	0	0	1	1	.5	0	0	0	0	0	1	2	1	1	1.2285686	.8273617
29	2	1	1	0	2	0	0	0	0	0	0	0	1	0	0	0	0	0	0	3	0	1	0	.17574286
48	1	17	0	17	2	0	1	1	1	1	0	1	2	0	0	0	0	1	1	3	0	1	4.6635203	1.8472375
56	3	20	1	0	2	0	0	0	0	1	0	0	.75	0	0	0	0	0	2	2	1	1	.024361968	.60141224
62	1	5	1	0	2	0	1	0	0	1	0	1	1	0	0	0	0	0	0	1	1	0	1.2529305	.69440478
66	2	17	1	0	5	0	0	1	0	1	0	1	1	0	0	0	0	0	0	3	0	1	2.5761271	.45975244
47	1	40	0	111	1	0	1	0	0	0	1	1	.5	0	0	0	1	0	0	2	1	1	1.2285686	2.7853503
56	1	55	0	201	2	0	1	0	0	0	1	1	.5	0	0	0	1	0	0	3	0	1	1.2042066	3.6033673
43	1	14	0	100	2	0	0	0	0	0	0	0	3	0	0	0	0	0	0	3	0	1	0	1.808738
63	1	16	1	0	5	0	1	0	0	0	1	1	3	0	0	0	0	0	0	2	1	1	1.2285686	.88966137
61	1	23	1	0	1	0	1	0	0	1	0	1	1.5	0	0	0	0	0	0	3	0	1	1.2042066	1.0139155
30	1	10	1	0	2	0	0	1	0	1	0	1	1.5	0	0	0	0	0	0	1	1	0	2.624851	.33549833
26	1	0	0	0	1	0	1	0	0	0	1	1	1	0	0	0	0	0	0	3	0	1	1.2042066	1.3948246
38	4	8	1	0	3	0	0	0	0	1	0	0	.60000002	0	0	0	0	0	0	2	1	1	.024361968	.29999709
43	1	30	1	0	6	0	0	1	0	1	0	1	.5	0	0	0	0	0	0	3	0	1	2.5761271	.69051027
55	2	20	1	0	2	0	1	1	0	1	0	1	1	0	1	0	0	0	1	3	0	1	2.5761271	1.0048678
70	1	11	0	71	5	0	0	1	0	1	0	1	1.5	0	0	1	0	0	0	2	1	1	2.6004891	1.5776975
30	1	5	1	0	2	0	0	0	0	0	1	0	4	0	0	0	0	0	0	3	0	1	0	.24674535
35	1	15	1	0	6	0	0	0	0	1	0	0	1	1	0	0	0	0	1	3	0	1	0	.32624269
41	1	7	1	0	2	0	0	1	0	0	1	1	.40000001	0	0	0	0	0	1	3	0	1	2.5761271	.32645047
45	1	13	1	0	6	0	0	1	0	0	1	1	5	1	0	0	0	0	0	3	0	1	2.5761271	.24653757
51	1	3	1	0	2	0	1	0	0	0	0	1	6	0	0	0	0	0	0	2	1	1	1.2285686	.65890354
52	2	20	1	0	3	0	1	0	0	1	0	1	1.3333334	0	0	0	0	0	0	3	0	1	1.2042066	.96066374
55	3	55	0	56	1	0	1	0	0	0	0	1	.2	0	0	0	0	0	1	2	1	1	1.2285686	2.7586277
58	1	1	1	0	2	0	1	0	0	0	0	1	1	0	0	0	0	0	0	2	1	1	1.2285686	.62340236
56	1	26	1	0	2	0	0	1	0	0	1	1	2	0	1	0	0	0	0	3	0	1	2.5761271	.61950791
36	2	36	0	80	2	0	1	0	0	0	1	1	.66666669	0	0	0	1	0	0	0	0	0	1.2772924	2.5242977
66	1	30	1	0	3	0	1	0	0	0	1	1	1	0	0	1	0	0	2	2	1	1	1.2285686	1.2265776
41	1	14	1	0	6	0	0	1	0	1	0	1	1	0	0	0	1	0	0	3	0	1	2.5761271	.4065007
50	2	16	1	0	1	0	1	0	0	0	1	1	.5	0	0	0	0	0	2	3	0	1	1.2042066	.97806931
34	5	6	1	0	2	0	0	0	0	0	1	0	.5	0	0	0	0	0	1	2	1	1	.024361968	.30869985
64	2	24	1	0	6	0	0	1	0	1	0	1	1	0	0	0	0	0	0	1	1	0	2.624851	.58400667
43	4	30	1	0	1	0	1	0	0	1	0	1	.40000001	0	0	0	1	0	0	3	0	1	1.2042066	1.1381698
47	1	2	1	0	2	0	0	1	0	0	1	1	1.5	0	0	0	0	0	0	3	0	1	2.5761271	.19349349
40	1	9	1	0	2	0	0	0	0	1	0	0	2.5	0	1	0	0	0	0	3	0	1	0	.31774771
64	1	64	0	130	2	0	1	0	0	1	0	1	1	0	0	0	0	0	2	2	1	1	1.2285686	3.4162548
43	1	15	1	0	2	0	1	0	0	1	0	1	2	0	0	0	0	0	0	3	0	1	1.2042066	.87191075
54	1	3	1	0	1	0	0	0	0	0	0	1	4	0	0	0	0	0	1	2	1	1	1.2285686	.2554481
40	3	38	1	0	2	0	0	1	0	1	0	1	.5	0	0	0	0	0	0	3	0	1	2.5761271	.83251506
54	2	12	1	0	6	0	0	1	1	0	1	1	1.6666666	0	1	0	0	0	1	3	0	1	4.6635203	.41520345
62	1	20	1	0	1	0	1	1	0	0	1	1	1	0	0	1	0	0	2	2	1	1	2.6004891	1.0490717
40	1	40	0	70	8	0	1	0	0	0	1	1	.5	0	0	0	0	1	0	2	1	1	1.2285686	2.5362215
43	1	6	0	42	6	0	1	0	0	0	1	1	.5	0	0	0	1	0	0	3	0	1	1.2042066	1.7588153
54	2	32	1	0	3	0	1	0	0	1	0	1	.33333334	0	0	0	0	0	0	1	1	0	1.2529305	1.173671
47	1	20	0	125	6	0	0	0	0	0	0	0	2	0	0	0	0	0	0	3	0	1	0	2.0685077
51	1	20	0	20	2	0	1	0	0	0	1	1	1.2	0	0	0	0	0	0	3	0	1	1.2042066	1.8724495
33	1	4	1	0	2	0	1	0	0	0	0	1	1	0	0	0	0	0	0	2	1	1	1.2285686	.67665416
38	1	5	1	0	8	0	0	0	0	1	0	0	.75	0	0	0	0	0	1	3	0	1	0	.29094923
64	1	3	0	40	1	0	0	1	0	1	0	1	1	0	1	0	0	0	0	3	0	1	2.5761271	1.2456428
34	2	10	0	60	8	0	0	0	0	0	1	0	1	0	0	0	0	0	0	3	0	1	0	1.4925098
51	2	1	1	0	3	0	0	0	0	1	0	0	2	1	0	0	0	0	0	2	1	1	.024361968	.033530354
56	1	33	0	35	5	0	0	1	0	0	1	1	1.6666666	0	0	0	0	0	0	2	1	1	2.6004891	1.7475076
59	4	16	1	0	2	0	1	1	0	0	1	1	1.2	1	0	0	0	0	0	3	0	1	2.5761271	.74744886
44	1	20	1	0	2	0	0	0	1	1	0	0	1	0	0	0	0	0	0	2	1	1	2.1117551	.5130043
52	2	20	1	0	2	0	0	1	0	0	0	1	1.3333334	0	1	0	0	0	0	2	1	1	2.6004891	.5130043
50	4	23	1	0	2	0	0	1	0	1	0	1	.80000001	0	1	0	0	0	1	2	1	1	2.6004891	.61046004
64	1	18	1	0	1	0	0	1	0	1	0	1	1	0	0	0	0	0	0	1	1	0	2.624851	.47750306
50	1	14	1	0	1	0	1	0	0	0	1	1	2.5	0	0	0	0	0	2	3	0	1	1.2042066	.94256806
38	1	19	1	0	1	0	0	0	0	1	0	0	2	0	0	0	0	0	0	3	0	1	0	.49525368
50	4	23	1	0	6	0	0	0	0	0	0	0	.60000002	0	0	0	0	0	0	3	0	1	0	.56625611
70	1	8	1	0	2	0	0	1	0	1	0	1	1.5	0	0	1	0	0	2	3	0	1	2.5761271	.38840497
35	5	10	0	10	1	0	0	0	0	1	0	0	.5	0	1	0	0	0	0	3	0	1	0	1.1859776
47	1	12	1	0	2	0	1	0	0	1	0	1	2.5	0	0	0	0	0	0	1	1	0	1.2529305	.81865895
41	1	30	1	0	6	0	0	0	0	0	1	0	1	0	0	0	0	0	1	2	1	1	.024361968	.73471427
57	3	56	0	150	2	0	1	0	0	1	0	1	.75	0	0	0	0	0	1	3	0	1	1.2042066	3.3526587
43	1	5	1	0	2	0	0	0	0	0	1	0	1	0	0	0	0	0	0	3	0	1	0	.24674535
34	1	6	0	16	2	0	1	0	0	0	0	1	.80000001	0	0	0	0	0	0	2	1	1	1.2285686	1.5994185
32	2	1	1	0	3	0	0	0	0	1	0	0	2.5	0	0	0	0	0	0	3	0	1	0	.17574286
33	1	3	0	3	3	0	1	1	0	0	1	1	.33333334	0	1	0	0	0	0	3	0	1	2.5761271	1.4664683
43	4	15	1	0	1	0	1	0	0	1	0	1	.60000002	0	0	0	0	0	0	3	0	1	1.2042066	.87191075
53	1	14	1	0	2	0	1	0	0	1	0	1	2.5	0	0	0	0	0	0	3	0	1	1.2042066	.85416019
46	1	46	0	50	1	0	1	0	0	1	0	1	1	0	0	0	1	0	0	3	0	1	1.2042066	2.5178845
24	3	2	1	0	2	0	0	0	0	1	0	0	.75	0	0	0	0	0	0	3	0	1	0	.19349349
30	1	29	0	63	1	0	1	0	0	0	1	1	.66666669	0	0	0	0	0	1	3	0	1	1.2042066	2.3400266
50	1	8	1	0	1	0	0	0	0	1	0	0	1	0	0	0	0	0	0	3	0	1	0	.29999709
57	2	49	0	57	2	0	1	0	0	0	0	1	.33333334	0	0	0	0	0	0	3	0	1	1.2042066	2.6140509
36	1	9	1	0	6	0	1	0	0	0	1	1	1.5	0	0	0	0	0	0	3	0	1	1.2042066	.76540715
48	1	17	0	17	2	0	0	1	0	1	0	1	2.5	0	0	0	0	1	0	3	0	1	2.5761271	1.3553741
43	2	10	1	0	2	0	1	0	0	1	0	1	.5	0	0	0	0	0	1	3	0	1	1.2042066	.8273617
45	2	2	1	0	1	0	0	0	0	1	0	0	.33333334	0	1	0	0	0	0	3	0	1	0	.19349349
34	1	10	1	0	3	2	1	0	0	0	0	1	.40000001	0	0	0	0	1	2	2	1	1	1.2285686	.77123135
39	2	0	0	25	2	0	1	0	0	0	0	1	1	0	0	0	0	0	0	3	0	1	1.2042066	1.5480907
57	2	30	0	100	1	0	1	0	0	1	0	1	.5	0	0	0	0	0	0	2	1	1	1.2285686	2.5404072
47	2	4	1	0	2	0	0	1	0	1	0	1	4	0	0	0	0	0	0	3	0	1	2.5761271	.22899473
49	1	5	0	20	3	0	1	0	1	1	0	1	2	0	0	0	0	0	0	3	0	1	3.2915998	1.6061906
41	2	4	0	16	5	0	1	0	0	0	0	1	1	0	0	0	0	0	1	3	0	1	1.2042066	1.6081213
51	2	31	0	50	3	0	1	0	0	0	1	1	1	0	0	0	0	0	0	2	1	1	1.2285686	2.2516255
42	1	4	1	0	1	0	0	0	0	0	0	0	3	0	0	0	0	0	0	3	0	1	0	.22899473
45	1	2	1	0	2	0	0	0	0	0	1	0	4	1	0	0	0	0	0	3	0	1	0	.051280975
41	2	8	1	0	2	0	1	1	0	0	1	1	1	0	0	0	0	0	0	2	1	1	2.6004891	.74765658
55	4	15	1	0	3	0	1	0	0	0	1	1	1.2	0	0	0	0	0	0	2	1	1	1.2285686	.87191075
38	1	38	0	70	1	0	0	0	0	0	0	0	1	0	0	0	0	1	1	3	0	1	0	2.0972648
43	1	10	1	0	5	0	0	1	0	0	1	1	1.5	0	0	0	0	0	0	3	0	1	2.5761271	.33549833
34	1	34	0	60	2	0	0	0	0	0	0	0	1.6666666	0	0	0	0	0	0	2	1	1	.024361968	1.9185243
55	1	21	1	0	2	0	1	1	0	1	0	1	2	0	0	0	0	0	0	2	1	1	2.6004891	.97841436
41	2	39	0	50	5	0	0	0	0	1	0	0	.33333334	0	0	0	0	0	0	3	0	1	0	1.9459708
46	2	10	1	0	3	0	1	0	0	1	0	1	1	0	0	0	0	0	0	3	0	1	1.2042066	.78315777
38	1	10	1	0	2	0	0	0	0	1	0	0	.75	0	0	0	0	0	0	3	0	1	0	.33549833
51	1	20	1	0	1	0	0	1	0	1	0	1	1	0	0	0	0	0	0	3	0	1	2.5761271	.5130043
50	1	23	0	201	2	0	1	0	0	0	1	1	2	0	0	0	0	0	0	3	0	1	1.2042066	3.0353479
37	1	10	1	0	3	0	0	0	0	0	0	0	2	0	0	0	0	0	0	3	0	1	0	.33549833
45	1	45	0	45	2	0	0	1	0	0	1	1	1	0	0	0	1	0	0	3	0	1	2.5761271	2.0218213
38	2	11	1	0	2	0	0	0	0	1	0	1	.75	0	0	0	0	0	1	3	0	1	1.2042066	.39745283
36	3	7	1	0	2	0	0	0	0	1	0	0	1	0	1	0	0	0	0	3	0	1	0	.28224647
63	1	22	1	0	1	0	0	1	0	1	0	1	1	0	0	0	0	0	0	2	1	1	2.6004891	.54850549
61	6	20	1	0	2	0	1	1	0	1	0	1	.71428573	0	0	0	0	0	1	3	0	1	2.5761271	1.0048678
41	1	24	0	24	6	0	0	1	0	0	1	1	1.3333334	0	0	0	0	0	0	2	1	1	2.6004891	1.5203151
55	1	17	1	0	2	0	1	0	0	0	1	1	1	1	0	0	0	0	0	3	0	1	1.2042066	.76519942
46	3	23	1	0	2	0	0	1	0	1	0	1	1.25	0	0	0	0	0	2	3	0	1	2.5761271	.65466398
38	1	4	1	0	2	0	0	1	0	0	0	1	1.2	1	0	0	0	0	0	3	0	1	2.5761271	.086782217
39	1	35	0	41	6	0	1	0	0	0	1	1	.66666669	0	0	0	0	0	0	2	1	1	1.2285686	2.267452
39	2	3	1	0	8	0	1	1	0	0	1	1	.75	0	0	0	0	0	0	3	0	1	2.5761271	.65890354
38	1	15	1	0	2	0	0	0	0	0	1	0	3	1	0	0	0	0	0	3	0	1	0	.28203881
52	1	18	1	0	6	0	1	0	0	1	0	1	3	0	0	0	0	0	0	2	1	1	1.2285686	.92516255
66	1	36	1	0	1	0	0	1	0	1	0	1	1	0	1	0	0	0	0	3	0	1	2.5761271	.79701388
70	1	19	1	0	2	0	0	1	0	1	0	1	1	0	0	1	0	0	1	3	0	1	2.5761271	.53945768
46	1	3	1	0	3	0	0	1	0	1	0	1	2	0	0	0	0	0	0	2	1	1	2.6004891	.21124411
44	1	3	1	0	2	0	1	0	0	0	0	1	1.5	1	0	0	0	0	0	3	0	1	1.2042066	.51669103
48	2	10	1	0	2	0	1	0	0	0	1	1	1	1	0	0	0	0	0	2	1	1	1.2285686	.64094526
46	2	14	1	0	5	0	1	0	0	1	0	1	1.3333334	0	0	0	0	0	0	2	1	1	1.2285686	.85416019
43	1	9	1	0	1	0	0	0	0	1	0	0	.5	0	0	0	0	0	0	3	0	1	0	.31774771
37	2	9	1	0	3	0	0	1	0	1	0	1	.75	0	1	0	0	0	1	2	1	1	2.6004891	.36195171
52	2	30	1	0	2	0	0	1	0	1	0	1	1	1	0	0	0	0	0	3	0	1	2.5761271	.54829776
51	3	25	0	53	8	0	0	1	0	0	0	1	1.4	1	0	0	0	0	1	2	1	1	2.6004891	1.6178458
49	2	25	1	0	2	0	0	1	0	1	0	1	.33333334	0	0	0	1	0	0	3	0	1	2.5761271	.60175729
38	1	5	1	0	3	0	0	1	0	0	0	1	.75	0	0	0	0	0	1	3	0	1	2.5761271	.29094923
32	2	31	0	90	2	3	0	0	0	0	0	0	1	0	0	0	0	0	2	3	0	1	0	1.9837567
44	2	10	1	0	3	0	0	0	0	1	0	1	1.3333334	0	0	0	0	0	0	2	1	1	1.2285686	.33549833
22	2	8	1	0	2	0	0	0	0	1	0	0	.33333334	0	1	0	0	0	0	3	0	1	0	.29999709
39	1	35	1	0	2	0	1	0	0	1	0	1	1	0	0	0	0	0	0	3	0	1	1.2042066	1.2269228
47	3	15	1	0	6	0	1	0	0	0	0	1	2	0	1	0	0	0	1	2	1	1	1.2285686	.91611475
50	1	9	1	0	2	0	1	1	0	1	0	1	1.2	0	0	0	0	0	1	3	0	1	2.5761271	.80961114
48	1	9	1	0	1	0	1	0	0	1	0	1	1.3333334	0	0	0	0	0	0	3	0	1	1.2042066	.76540715
59	1	45	1	0	2	0	0	1	0	0	1	1	1	0	0	0	0	0	0	2	1	1	2.6004891	.95676929
50	1	47	0	122	1	0	1	0	0	1	0	1	3	0	0	0	0	0	0	3	0	1	1.2042066	2.9770415
38	3	12	1	0	2	0	0	0	0	1	0	0	.25	0	0	0	0	0	1	2	1	1	.024361968	.41520345
45	1	8	0	8	2	0	0	1	0	0	1	1	1.5	0	0	0	0	0	0	3	0	1	2.5761271	1.1382151
36	1	5	1	0	2	0	0	0	0	1	0	0	3	1	0	0	0	0	0	3	0	1	0	.10453272
70	1	40	1	0	1	0	1	0	0	1	0	1	2	0	0	0	0	0	0	1	1	0	1.2529305	1.3156757
52	1	52	0	63	2	0	1	0	0	1	0	1	.66666669	1	0	0	0	0	1	3	0	1	1.2042066	2.6060779
30	3	2	1	0	2	0	0	0	0	0	0	0	.5	0	0	0	0	0	0	3	0	1	0	.19349349
58	1	45	0	60	2	0	0	0	0	0	1	0	1	0	0	0	0	0	0	3	0	1	0	2.113781
52	1	39	0	39	2	0	1	1	0	0	0	1	.5	0	0	0	0	0	0	3	0	1	2.5761271	2.3261931
23	1	2	0	2	2	0	0	0	0	1	0	0	.33333334	0	0	0	1	0	0	3	0	1	0	.99492764
60	1	58	0	58	2	0	0	1	0	1	0	1	1	0	1	0	0	0	0	3	0	1	2.5761271	2.3322773
41	2	4	1	0	2	0	0	1	0	1	0	1	1.6666666	0	0	0	0	0	1	3	0	1	2.5761271	.2731986
42	1	41	0	100	2	0	0	1	0	1	0	1	.5	0	0	0	1	0	1	3	0	1	2.5761271	2.3322082
34	3	34	0	36	1	0	0	0	0	0	0	0	.25	0	0	0	0	0	0	3	0	1	0	1.7713888
24	3	23	0	115	1	0	1	1	0	0	0	1	.5	0	0	0	1	0	0	3	0	1	2.5761271	2.5081124
33	2	20	0	160	1	0	1	0	0	0	1	1	.40000001	0	0	0	0	0	0	3	0	1	1.2042066	2.7307398
46	1	7	0	22	2	0	1	0	1	1	0	1	1	0	0	0	0	0	0	3	0	1	3.2915998	1.6539531
43	2	36	0	36	2	0	1	0	0	1	0	1	.66666669	0	1	0	0	0	0	3	0	1	1.2042066	2.2545495
49	1	11	0	201	1	0	0	0	0	0	0	0	.33333334	0	0	0	0	0	0	3	0	1	0	2.3746815
41	1	40	0	201	3	0	1	0	0	1	0	1	1	0	1	0	0	0	0	3	0	1	1.2042066	3.3371081
34	1	2	1	0	6	0	1	0	0	1	0	1	2	0	0	0	0	0	0	1	1	0	1.2529305	.64115298
59	2	58	0	86	2	0	1	0	0	0	0	1	1.3333334	1	0	0	0	0	0	1	1	0	1.2529305	2.8093824
42	2	21	1	0	5	0	0	0	0	1	0	0	.33333334	0	0	0	0	0	0	3	0	1	0	.53075486
54	1	26	1	0	2	0	0	0	0	1	0	1	1.5	0	1	0	0	0	0	2	1	1	1.2285686	.61950791
50	1	8	0	28	1	0	1	0	0	0	0	1	.5	0	1	0	0	0	0	3	0	1	1.2042066	1.7084875
39	3	39	0	50	2	0	1	0	0	1	0	1	.75	0	0	0	0	0	0	3	0	1	1.2042066	2.3936303
34	3	33	0	64	1	1	0	0	0	0	1	0	.25	0	0	0	0	0	0	2	1	1	.024361968	1.8740152
46	1	46	0	56	2	0	1	0	0	1	0	1	1	0	0	0	0	0	0	2	1	1	1.2285686	2.5546684
36	3	35	0	100	2	0	1	0	0	1	0	1	.75	0	0	0	1	0	0	3	0	1	1.2042066	2.6291602
57	1	3	1	0	3	0	0	1	0	1	0	1	5	0	0	0	0	0	0	3	0	1	2.5761271	.21124411
31	1	31	0	100	3	0	0	0	0	0	1	1	.33333334	0	1	0	0	0	0	3	0	1	1.2042066	2.1104982
52	1	17	0	40	8	0	0	1	0	0	1	1	1	1	0	0	0	1	0	1	1	0	2.624851	1.3541664
32	1	6	1	0	3	0	0	0	0	0	0	0	2	0	0	0	0	0	0	3	0	1	0	.26449585
41	3	41	0	150	8	0	1	0	1	0	1	1	1	0	0	0	0	0	0	3	0	1	3.2915998	3.0421958
64	1	10	1	0	2	0	1	0	0	0	0	1	1.5	0	0	0	0	0	0	2	1	1	1.2285686	.78315777
42	3	2	1	0	2	0	0	0	0	1	0	0	5	0	0	0	0	0	0	3	0	1	0	.19349349
38	1	28	0	62	2	0	1	0	0	0	1	1	.5	0	0	0	0	0	0	3	0	1	1.2042066	2.2719414
32	2	7	1	0	2	0	0	0	0	1	0	0	.5	0	0	0	0	0	0	3	0	1	0	.28224647
53	1	23	1	0	1	0	0	1	0	1	0	1	1	0	0	0	0	0	0	3	0	1	2.5761271	.56625611
37	1	8	0	38	2	0	0	1	0	0	0	1	1	0	0	0	0	0	0	2	1	1	2.6004891	1.3221345
30	1	2	1	0	2	0	1	1	0	1	0	1	2	0	0	0	0	1	0	3	0	1	2.5761271	.6433807
54	2	12	1	0	2	0	0	1	0	1	0	1	1.3333334	0	0	0	0	0	0	3	0	1	2.5761271	.37099946
49	3	10	1	0	2	0	1	1	0	1	0	1	1	0	0	0	0	0	0	3	0	1	2.5761271	.78315777
69	1	62	0	62	3	0	0	1	0	1	0	1	1.3333334	0	0	0	0	0	0	2	1	1	2.6004891	2.4278023
44	2	6	1	0	3	0	1	0	0	1	0	1	1	0	0	0	0	0	0	2	1	1	1.2285686	.71215534
51	2	30	1	0	3	0	1	0	0	0	1	1	1	0	0	0	0	0	0	2	1	1	1.2285686	1.1381698
39	4	39	1	0	2	0	1	0	0	1	0	1	1.5	1	0	0	0	0	1	3	0	1	1.2042066	1.1999166
40	1	22	0	27	1	0	0	0	0	1	0	0	1	0	1	0	0	0	0	2	1	1	.024361968	1.5032058
48	2	5	1	0	2	0	0	0	0	1	0	0	1	0	0	0	0	1	0	3	0	1	0	.24897301
63	1	30	1	0	6	0	0	0	0	1	0	0	.66666669	0	0	0	0	0	1	3	0	1	0	.73471427
49	2	20	0	52	2	0	1	0	0	1	0	1	.66666669	0	0	0	0	0	2	3	0	1	1.2042066	2.1570382
44	2	40	0	40	2	0	1	0	0	1	0	1	.66666669	0	0	0	0	0	0	3	0	1	1.2042066	2.3500743
61	1	3	1	0	1	0	1	1	1	0	1	1	8	0	0	0	0	1	2	2	1	1	4.6878824	.7495392
41	2	10	1	0	6	0	0	0	0	1	0	0	.66666669	0	0	0	0	0	0	3	0	1	0	.33549833
54	1	15	1	0	1	0	1	1	0	0	0	1	1	0	0	0	0	0	0	3	0	1	2.5761271	.87191075
57	1	49	0	201	2	0	1	0	0	1	0	1	1	1	0	0	0	0	0	3	0	1	1.2042066	3.354651
57	1	50	0	201	2	0	1	0	0	1	0	1	1	0	0	0	0	0	0	3	0	1	1.2042066	3.5146143
62	1	13	0	43	2	0	0	1	0	1	0	1	2	0	0	0	0	0	0	3	0	1	2.5761271	1.4415407
52	1	52	0	201	3	0	0	1	0	0	1	1	1	1	0	0	0	0	2	2	1	1	2.6004891	3.0486512
47	3	13	1	0	2	0	1	0	0	1	0	1	.75	0	0	0	0	0	0	3	0	1	1.2042066	.83640957
49	1	14	0	100	2	0	0	0	1	0	1	0	1	0	0	0	0	0	0	3	0	1	2.0873933	1.808738
35	2	3	1	0	2	0	0	0	0	1	0	0	1	0	0	0	0	0	1	3	0	1	0	.2554481
69	1	23	1	0	6	0	0	1	0	0	1	1	1.5	0	0	0	1	0	0	1	1	0	2.624851	.56625611
34	6	21	0	201	8	5	1	0	0	1	0	1	1.1428572	0	0	0	0	1	2	3	0	1	1.2042066	2.8340774
70	1	32	1	0	2	0	1	0	0	1	0	1	.5	0	0	0	0	0	0	2	1	1	1.2285686	1.173671
69	1	7	1	0	2	0	0	1	0	1	0	1	1	0	0	1	0	0	0	2	1	1	2.6004891	.28224647
41	3	19	1	0	6	0	1	0	0	0	1	1	.75	0	1	0	0	0	1	3	0	1	1.2042066	.98711711
46	3	15	0	27	8	0	1	0	0	0	1	1	1	0	0	0	0	0	1	3	0	1	1.2042066	1.870815
64	1	35	0	36	2	0	1	1	0	0	1	1	1	0	0	1	0	0	1	3	0	1	2.5761271	2.2810028
45	1	45	0	45	1	0	1	0	0	0	0	1	.25	0	0	0	1	0	0	3	0	1	1.2042066	2.4694805
47	1	18	1	0	5	0	1	0	0	1	0	1	.25	0	0	0	0	0	0	3	0	1	1.2042066	.92516255
39	1	2	1	0	5	0	1	1	0	1	0	1	1.5	0	0	0	0	0	0	3	0	1	2.5761271	.64115298
39	2	10	0	15	2	0	1	0	0	0	0	1	.33333334	0	0	0	0	0	0	2	1	1	1.2285686	1.6642903
50	2	16	1	0	1	0	1	1	0	1	0	1	1	0	0	0	0	0	2	3	0	1	2.5761271	.97806931
47	2	17	1	0	2	0	1	0	0	0	1	1	.75	0	0	0	0	0	0	2	1	1	1.2285686	.90741193
22	1	2	1	0	2	0	0	0	0	1	0	0	.33333334	0	0	0	1	0	0	3	0	1	0	.19349349
57	1	12	1	0	2	0	0	1	0	0	0	1	1.5	0	0	0	0	0	0	2	1	1	2.6004891	.37099946
34	4	27	0	40	1	0	0	0	0	0	0	0	.60000002	0	0	0	0	0	2	3	0	1	0	1.7600651
61	1	0	0	55	2	0	1	0	0	0	0	1	1	0	0	1	0	0	0	3	0	1	1.2042066	1.7320101
41	1	12	1	0	2	0	1	1	1	1	0	1	3	0	0	0	0	0	0	3	0	1	4.6635203	.81865895
55	1	16	1	0	1	0	1	0	0	1	0	1	1	0	1	0	0	0	0	1	1	0	1.2529305	.88966137
62	3	34	0	50	2	0	1	0	0	1	0	1	.75	0	0	0	1	0	0	3	0	1	1.2042066	2.3048773
37	2	37	1	0	1	0	1	0	0	0	0	1	1	0	1	0	0	0	0	1	1	0	1.2529305	1.262424
32	2	30	0	90	1	0	0	1	0	0	0	1	.33333334	0	1	0	0	0	0	3	0	1	2.5761271	2.0314412
46	2	10	0	10	1	0	1	0	0	0	0	1	.40000001	0	0	0	0	0	1	2	1	1	1.2285686	1.6778411
68	1	36	1	0	1	0	0	0	0	0	0	1	1	0	0	1	0	0	2	1	1	0	1.2529305	.88542181
49	1	11	1	0	2	0	1	0	0	1	0	1	1	0	0	0	0	1	2	3	0	1	1.2042066	.89154398
46	1	8	1	0	2	0	1	0	0	0	0	1	2	0	0	0	0	0	0	3	0	1	1.2042066	.74765658
31	1	7	1	0	5	0	0	0	0	0	0	0	1	0	0	0	0	0	0	3	0	1	0	.28224647
27	1	2	1	0	5	0	0	0	0	0	1	0	1.5	0	1	0	0	0	0	3	0	1	0	.19349349
33	1	0	1	0	1	0	1	0	0	1	0	1	1	0	0	0	0	0	0	3	0	1	1.2042066	.60565174
41	2	11	1	0	2	0	0	1	0	1	0	1	1	0	0	0	0	0	0	3	0	1	2.5761271	.35324883
33	2	33	1	0	3	0	0	0	0	0	1	0	1.3333334	0	0	0	0	0	0	3	0	1	0	.74376208
48	1	3	1	0	2	0	1	0	0	1	0	1	2	0	0	0	0	0	0	2	1	1	1.2285686	.65890354
41	1	41	1	0	3	0	1	0	0	1	0	1	.66666669	0	0	0	0	0	0	3	0	1	1.2042066	1.3334264
33	2	20	1	0	2	0	0	1	0	1	0	1	1.3333334	1	0	0	0	0	2	3	0	1	2.5761271	.45919967
25	1	2	1	0	2	0	0	0	0	1	0	0	2	0	0	0	0	0	0	3	0	1	0	.19349349
56	1	9	0	201	6	0	0	0	0	0	1	0	.5714286	0	0	1	0	0	0	3	0	1	0	2.3391802
24	1	24	0	201	1	0	0	0	0	0	0	0	.33333334	0	0	0	1	0	0	3	0	1	0	2.6054392
50	3	11	1	0	1	0	0	1	0	1	0	1	1	0	0	0	0	0	0	2	1	1	2.6004891	.35324883
59	1	12	1	0	2	0	1	0	0	1	0	1	1	0	0	0	0	0	0	2	1	1	1.2285686	.81865895
34	2	23	0	120	2	0	1	0	0	1	0	1	1.25	0	0	0	0	0	0	3	0	1	1.2042066	2.5387659
61	1	1	0	41	1	0	1	0	0	1	0	1	.5	0	0	0	0	0	0	3	0	1	1.2042066	1.6639316
38	1	38	0	45	2	0	1	0	0	0	0	1	1	0	1	0	0	0	0	3	0	1	1.2042066	2.3452265
44	2	43	0	43	2	0	1	0	0	1	0	1	1	0	0	0	0	0	0	3	0	1	1.2042066	2.4217181
50	1	19	0	20	6	0	1	1	0	0	1	1	1.5	0	1	0	0	0	1	2	1	1	2.6004891	1.8989029
63	1	3	1	0	2	0	0	0	0	0	1	0	1	0	0	0	1	0	0	2	1	1	.024361968	.21124411
34	3	5	1	0	7	0	0	0	0	1	0	0	.75	0	0	0	0	0	0	2	1	1	.024361968	.24674535
27	1	2	1	0	2	0	0	0	0	1	0	0	1.5	0	1	0	0	0	0	3	0	1	0	.19349349
48	3	48	0	100	1	0	1	0	0	1	0	1	1	0	0	0	0	0	1	3	0	1	1.2042066	2.9041219
69	1	35	0	50	2	0	1	0	0	0	1	1	1.5	0	0	1	0	0	0	3	0	1	1.2042066	2.3226278
34	1	1	1	0	5	0	0	0	0	0	1	0	2	0	0	0	0	0	0	0	0	0	.073085785	.17574286
35	3	8	1	0	2	0	1	0	0	1	0	1	.80000001	0	0	0	0	0	0	3	0	1	1.2042066	.74765658
65	2	10	0	91	5	0	0	1	0	0	0	1	.75	0	0	0	0	0	0	1	1	0	2.624851	1.6825598
42	1	12	1	0	1	0	1	0	0	1	0	1	1.5	0	0	0	0	0	0	2	1	1	1.2285686	.81865895
70	1	70	0	100	2	0	1	0	0	0	0	1	1	0	0	0	1	0	0	2	1	1	1.2285686	3.2504311
59	1	3	1	0	2	0	1	0	0	1	0	1	3	0	0	0	0	0	0	3	0	1	1.2042066	.65890354
42	5	42	0	201	2	0	0	1	0	0	1	1	.66666669	0	0	0	0	0	1	3	0	1	2.5761271	2.9691539
40	2	40	0	110	2	0	1	1	0	0	1	1	.5	0	0	0	0	0	0	3	0	1	2.5761271	2.7792196
53	1	15	1	0	1	0	1	0	0	0	0	1	3	0	0	0	0	0	0	3	0	1	1.2042066	.87191075
51	3	30	0	80	1	0	1	0	0	1	0	1	.66666669	0	0	0	0	0	0	2	1	1	1.2285686	2.4177942
30	1	30	0	53	2	0	0	1	0	1	0	1	.66666669	0	0	0	0	0	0	3	0	1	2.5761271	1.8046074
51	1	30	0	35	1	0	1	0	0	0	0	1	1	0	0	0	0	0	0	2	1	1	1.2285686	2.1419153
43	3	43	1	0	2	0	1	0	0	1	0	1	1	0	0	0	0	0	0	2	1	1	1.2285686	1.3689276
48	2	48	1	0	6	0	1	0	0	1	0	1	1	0	0	0	0	0	0	3	0	1	1.2042066	1.4576806
33	2	4	0	60	4	0	0	1	0	0	1	1	.40000001	0	0	0	0	0	1	3	0	1	2.5761271	1.4302102
70	1	10	1	0	1	0	0	0	0	0	1	1	1	0	0	1	0	0	0	2	1	1	1.2285686	.33549833
63	1	25	1	0	2	0	1	1	0	1	0	1	2	0	0	1	0	0	0	3	0	1	2.5761271	1.0494168
63	1	32	0	32	2	0	1	1	0	0	0	1	.75	0	0	1	0	0	1	2	1	1	2.6004891	2.2032285
70	1	10	1	0	1	0	0	0	0	0	1	1	1	0	0	0	0	0	0	2	1	1	1.2285686	.33549833
30	2	4	0	23	1	0	0	1	0	1	0	1	1.3333334	0	0	0	0	0	0	2	1	1	2.6004891	1.1591724
49	2	17	0	47	2	0	0	1	1	0	1	1	1	0	0	0	0	0	0	3	0	1	4.6635203	1.5370656
60	3	29	1	0	2	0	0	1	0	0	0	1	1.5	0	0	0	0	0	0	2	1	1	2.6004891	.67275971
47	2	10	1	0	2	0	0	1	0	1	0	1	1.25	0	0	0	0	0	0	3	0	1	2.5761271	.33549833
68	1	14	1	0	3	0	1	0	0	1	0	1	1	0	0	1	0	0	0	2	1	1	1.2285686	.85416019
70	3	20	0	75	2	0	1	0	0	0	1	1	.33333334	0	0	0	1	0	0	2	1	1	1.2285686	2.209635
38	1	6	1	0	1	0	1	0	0	1	0	1	2	0	0	0	0	0	0	3	0	1	1.2042066	.71215534
70	1	35	1	0	2	0	0	1	0	1	0	1	1	0	0	0	1	0	0	1	1	0	2.624851	.77926326
41	2	4	1	0	2	0	0	1	0	1	0	1	1	0	0	0	0	0	0	3	0	1	2.5761271	.22899473
51	2	45	0	50	2	0	1	1	0	0	0	1	1.3333334	0	0	0	0	0	0	3	0	1	2.5761271	2.500134
41	1	20	1	0	1	0	0	1	0	1	0	1	2	0	0	0	0	1	0	3	0	1	2.5761271	.51523203
44	1	0	1	0	3	0	1	1	0	1	0	1	.75	0	0	0	0	0	1	3	0	1	2.5761271	.64985573
70	1	53	1	0	8	0	1	1	0	1	0	1	1	0	0	0	1	0	0	1	1	0	2.624851	1.5464336
43	2	15	0	50	2	0	0	0	0	0	0	0	.75	0	0	0	0	0	0	2	1	1	.024361968	1.5199564
38	1	23	0	23	3	0	1	0	0	0	0	1	.66666669	0	0	0	0	0	0	3	0	1	1.2042066	1.9440932
32	2	1	0	1	6	0	1	1	0	0	1	1	1.3333334	0	0	0	0	0	0	2	1	1	2.6004891	1.4187058
33	1	5	0	5	8	1	0	0	0	0	1	1	2.5	0	0	0	0	0	0	2	1	1	1.2285686	1.0152904
48	2	40	0	40	3	0	1	0	0	0	1	1	1	0	0	0	0	0	0	2	1	1	1.2285686	2.3500743
50	1	1	1	0	2	0	0	0	0	0	1	1	1	0	0	0	0	0	1	3	0	1	1.2042066	.21994686
64	1	36	1	0	6	0	1	0	0	1	0	1	1.5	0	0	1	0	0	2	2	1	1	1.2285686	1.3330812
39	1	39	0	67	2	0	0	0	0	0	1	0	1	0	0	0	0	0	0	3	0	1	0	2.0501919
40	2	1	1	0	2	0	0	1	0	1	0	1	1.5	0	0	0	0	0	1	2	1	1	2.6004891	.21994686
35	1	32	1	0	2	0	1	1	1	1	0	1	1	0	1	0	0	0	1	3	0	1	4.6635203	1.2178749
41	2	8	0	30	1	0	0	1	0	1	0	1	1	0	0	0	0	0	2	3	0	1	2.5761271	1.3614972
45	2	19	1	0	3	0	1	0	0	0	0	1	1	0	0	0	0	0	2	3	0	1	1.2042066	1.031321
49	3	49	0	181	2	0	0	1	0	0	1	1	.5	0	0	0	0	0	2	2	1	1	2.6004891	3.0149992
43	1	43	0	70	2	0	1	0	0	1	0	1	2	0	0	0	0	0	0	3	0	1	1.2042066	2.5872455
40	2	6	0	6	1	0	1	0	0	1	0	1	.66666669	0	0	0	1	0	0	3	0	1	1.2042066	1.538112
31	2	5	0	50	5	0	0	1	0	1	0	1	.66666669	0	0	0	0	0	1	2	1	1	2.6004891	1.3866544
27	1	5	1	0	2	0	0	0	0	0	0	0	2	0	0	0	0	0	0	2	1	1	.024361968	.24674535
53	3	53	0	55	2	0	1	1	0	0	1	1	1	0	0	0	0	0	0	3	0	1	2.5761271	2.672792
43	2	5	1	0	2	0	0	1	0	0	1	1	1.75	0	0	0	0	0	0	3	0	1	2.5761271	.24674535
40	1	7	1	0	2	0	1	0	0	0	0	1	1.25	0	0	0	0	0	1	3	0	1	1.2042066	.7741099
40	2	4	1	0	5	0	1	0	0	0	1	1	1.3333334	0	0	0	0	0	0	3	0	1	1.2042066	.67665416
65	1	25	1	0	2	0	0	1	0	0	1	1	1	0	0	0	0	0	2	3	0	1	2.5761271	.69016522
68	1	21	1	0	6	0	0	1	0	0	0	1	1.5	0	0	1	0	0	0	3	0	1	2.5761271	.53075486
50	1	35	0	100	7	0	1	0	0	1	0	1	1	0	0	0	0	0	0	3	0	1	1.2042066	2.6291602
41	2	30	0	30	2	0	1	1	0	1	0	1	2	0	0	0	0	0	0	2	1	1	2.6004891	2.1112618
31	2	20	1	0	5	0	1	0	1	1	0	1	1	0	0	0	0	0	0	1	1	0	3.3403234	.96066374
56	5	55	0	80	2	0	1	1	0	0	1	1	1	1	0	0	0	0	2	3	0	1	2.5761271	2.8077545
61	1	34	0	34	2	0	1	0	0	0	0	1	.33333334	0	0	0	1	0	0	2	1	1	1.2285686	2.2067869
49	2	12	1	0	2	0	0	0	0	1	0	0	.33333334	0	0	0	0	0	0	3	0	1	0	.37099946
36	3	5	1	0	5	0	1	0	0	1	0	1	.75	0	0	0	0	0	0	3	0	1	1.2042066	.69440478
63	2	30	1	0	6	0	0	1	0	1	0	1	.66666669	0	0	0	0	0	0	2	1	1	2.6004891	.69051027
31	2	2	1	0	2	0	0	0	0	1	0	0	2	0	0	0	0	0	0	3	0	1	0	.19349349
54	2	44	0	103	2	0	1	0	0	0	1	1	1	0	0	0	0	1	2	3	0	1	1.2042066	2.897943
64	3	60	0	80	2	0	1	0	0	0	1	1	.40000001	0	0	1	0	0	2	2	1	1	1.2285686	3.0387201
46	1	9	1	0	5	0	0	1	0	1	0	1	2.5	0	1	0	0	0	0	3	0	1	2.5761271	.31774771
48	2	16	1	0	2	0	1	1	0	1	0	1	1.5	0	0	0	0	0	1	2	1	1	2.6004891	.93386531
36	4	10	1	0	2	0	1	0	0	0	1	1	.60000002	0	0	0	0	0	1	3	0	1	1.2042066	.8273617
55	1	15	1	0	6	0	1	0	0	0	1	1	1	0	0	0	0	0	2	3	0	1	1.2042066	.96031868
30	1	3	1	0	2	0	0	0	0	1	0	0	3	0	0	0	0	0	0	3	0	1	0	.21124411
40	3	6	0	35	2	0	1	0	0	1	0	1	.75	0	0	0	0	1	1	2	1	1	1.2285686	1.7623324
46	2	40	1	0	6	0	0	0	0	1	0	0	1.3333334	0	0	0	0	0	0	3	0	1	0	.8680163
41	1	1	1	0	2	0	0	1	0	0	0	1	2	0	0	0	0	0	0	3	0	1	2.5761271	.17574286
25	2	5	1	0	7	1	0	0	0	0	1	0	.80000001	0	0	0	0	0	0	3	0	1	0	.19546425
33	1	5	0	33	2	0	1	0	0	1	0	1	.42857143	0	0	0	0	0	0	2	1	1	1.2285686	1.6858889
52	3	15	1	0	2	0	1	0	0	0	0	1	1	0	0	0	0	0	0	3	0	1	1.2042066	.87191075
41	2	4	0	40	3	0	0	1	0	1	0	1	.42857143	0	0	0	0	0	0	3	0	1	2.5761271	1.2633934
57	1	22	1	0	2	0	0	1	0	0	1	1	1	0	0	0	0	0	0	2	1	1	2.6004891	.54850549
69	1	7	0	40	2	0	1	1	0	1	0	1	1.3333334	0	0	1	0	0	0	2	1	1	2.6004891	1.7643046
31	1	27	0	201	2	0	0	0	0	0	0	0	2	0	0	0	0	0	0	3	0	1	0	2.6586909
50	3	19	1	0	6	0	0	1	0	1	0	1	.75	0	0	0	0	0	1	3	0	1	2.5761271	.53945768
42	1	10	1	0	2	0	0	0	0	1	0	0	1	0	1	0	0	0	0	2	1	1	.024361968	.33549833
47	1	26	0	52	2	0	0	1	0	1	0	1	1	1	0	0	0	0	0	1	1	0	2.624851	1.5852618
48	1	11	1	0	2	0	0	1	0	1	0	1	1.5	0	0	0	0	0	0	3	0	1	2.5761271	.35324883
26	1	13	0	25	6	1	0	1	0	0	1	1	1	0	0	0	0	0	0	3	0	1	2.5761271	1.2799081
61	3	19	0	90	2	0	1	0	0	0	0	1	.5	0	0	0	0	0	2	3	0	1	1.2042066	2.372252
48	2	16	1	0	2	0	1	0	0	0	0	1	2	0	1	0	0	0	0	3	0	1	1.2042066	.88966137
39	1	3	1	0	6	0	0	0	0	1	0	0	1	1	0	0	0	0	1	3	0	1	0	.11323559
28	3	27	0	70	1	0	0	0	0	0	0	0	.5	0	0	0	0	1	0	3	0	1	0	1.8578042
59	3	59	0	59	3	0	1	0	0	0	1	1	.5	0	1	0	0	0	0	3	0	1	1.2042066	2.8038182
40	1	2	1	0	2	0	0	1	1	1	0	1	2.5	0	1	0	0	0	0	3	0	1	4.6635203	.19349349
55	2	15	1	0	2	0	0	1	0	0	0	1	1.6666666	0	0	0	0	0	0	3	0	1	2.5761271	.42425132
70	1	30	1	0	1	0	1	1	0	1	0	1	1	0	0	1	0	0	0	2	1	1	2.6004891	1.1381698
53	1	17	0	201	2	0	1	1	0	1	0	1	1	0	0	0	0	0	2	3	0	1	2.5761271	3.0172524
42	3	5	1	0	8	0	0	0	0	0	1	0	1.25	0	0	0	0	0	1	3	0	1	0	.29094923
46	1	34	0	34	2	0	1	1	0	1	0	1	.60000002	0	0	0	0	0	0	3	0	1	2.5761271	2.2067869
38	1	7	1	0	2	0	0	0	0	0	0	0	1.5	0	0	0	0	0	0	3	0	1	0	.28224647
44	2	13	1	0	1	0	1	0	0	0	1	1	.66666669	0	0	0	0	0	0	3	0	1	1.2042066	.83640957
46	3	20	1	0	2	0	0	1	0	0	1	1	1	0	0	0	0	0	2	3	0	1	2.5761271	.60141224
55	2	54	0	54	1	0	1	1	2	0	0	1	.25	0	0	0	0	0	0	3	0	1	6.7509136	2.684412
27	1	1	0	60	2	1	1	0	0	0	1	1	.66666669	0	0	0	0	0	1	3	0	1	1.2042066	1.7733369
50	1	11	1	0	2	0	1	0	0	1	0	1	2	0	1	0	0	0	0	3	0	1	1.2042066	.80090839
30	1	8	1	0	1	0	0	0	0	1	0	0	2	0	0	0	0	0	0	3	0	1	0	.29999709
37	1	14	1	0	2	0	0	0	0	0	0	0	2	1	0	0	0	0	0	2	1	1	.024361968	.26428819
56	1	14	1	0	5	0	1	0	1	0	1	1	2.5	0	0	0	0	0	0	3	0	1	3.2915998	.85416019
46	1	3	0	40	8	0	0	1	0	1	0	1	3	0	0	0	0	0	0	3	0	1	2.5761271	1.2456428
32	1	6	1	0	2	0	0	0	0	0	0	0	2	0	0	0	0	0	1	3	0	1	0	.30869985
47	1	28	0	47	6	0	1	0	0	0	1	1	.5	1	0	0	0	0	0	3	0	1	1.2042066	2.0377693
51	2	32	1	0	3	0	1	0	0	1	0	1	1	0	1	0	0	0	0	3	0	1	1.2042066	1.173671
46	2	46	0	58	1	0	1	0	0	0	1	1	1	0	0	0	0	0	0	3	0	1	1.2042066	2.5669296
59	3	59	0	201	6	0	1	0	0	1	0	1	.5	1	0	0	0	0	2	2	1	1	1.2285686	3.6205652
58	1	2	1	0	2	0	0	1	1	1	0	1	6	1	0	0	0	0	0	2	1	1	4.6878824	.051280975
36	2	7	1	0	1	0	0	1	0	0	1	1	1.3333334	0	0	0	0	0	1	3	0	1	2.5761271	.32645047
33	1	1	1	0	8	0	0	1	0	0	1	1	3	0	0	0	0	0	0	3	0	1	2.5761271	.17574286
34	1	7	1	0	7	1	1	0	0	1	0	1	1	0	0	0	0	0	0	3	0	1	1.2042066	.67862493
56	2	11	1	0	2	0	1	0	0	0	0	1	.33333334	0	0	0	0	0	0	2	1	1	1.2285686	.80090839
45	3	12	0	30	2	0	0	1	0	1	0	1	.80000001	1	0	0	0	0	0	3	0	1	2.5761271	1.2018791
37	1	4	1	0	2	0	0	0	0	1	0	0	1.5	0	0	0	0	0	0	3	0	1	0	.22899473
68	1	22	1	0	2	0	1	0	0	1	0	1	1	0	0	1	0	0	2	1	1	0	1.2529305	1.0845729
55	5	33	0	33	2	0	1	1	0	1	0	1	1	0	0	0	0	0	1	2	1	1	2.6004891	2.2271097
36	3	1	1	0	2	0	0	1	0	1	0	1	.75	0	1	0	0	0	0	3	0	1	2.5761271	.17574286
52	1	52	1	0	6	0	0	1	0	0	1	1	2	0	0	0	0	0	0	2	1	1	2.6004891	1.0810235
44	1	17	1	0	6	1	0	0	0	1	0	0	.5	0	0	0	0	0	0	3	0	1	0	.40847147
41	1	10	0	53	2	2	1	0	0	1	0	1	.40000001	0	0	0	0	0	1	2	1	1	1.2285686	1.8388968
66	2	25	0	160	2	0	0	1	0	1	0	1	1.3333334	0	0	0	0	0	0	1	1	0	2.624851	2.3718333
33	1	7	1	0	6	0	1	0	0	1	0	1	4	0	0	0	0	0	0	3	0	1	1.2042066	.72990596
65	1	35	1	0	2	0	1	1	0	1	0	1	1	0	0	0	1	0	0	2	1	1	2.6004891	1.2269228
49	1	14	1	0	6	0	1	0	0	1	0	1	.5	0	1	0	0	0	0	2	1	1	1.2285686	.85416019
29	1	2	0	28	2	0	0	1	0	1	0	1	1	1	0	0	0	0	1	3	0	1	2.5761271	1.0563159
36	2	36	0	40	2	0	0	0	0	0	1	0	2	0	0	0	0	0	0	2	1	1	.024361968	1.8314126
39	1	4	1	0	2	0	1	0	0	1	0	1	2.5	0	0	0	0	0	0	2	1	1	1.2285686	.67665416
51	1	15	1	0	6	0	0	0	0	0	1	0	2.5	0	0	0	0	0	0	3	0	1	0	.42425132
54	1	5	1	0	5	2	0	1	0	1	0	1	.66666669	0	0	0	0	0	1	2	1	1	2.6004891	.18838716
34	1	4	1	0	1	0	0	1	0	0	1	1	1	0	0	0	1	0	0	3	0	1	2.5761271	.22899473
28	2	2	1	0	2	0	1	0	0	1	0	1	1	0	0	0	0	0	0	3	0	1	1.2042066	.64115298
37	3	2	1	0	3	0	1	0	0	0	1	1	.75	0	0	0	0	0	0	1	1	0	1.2529305	.64115298
32	1	9	0	30	2	0	0	0	0	0	0	0	1.5	0	0	0	0	0	0	3	0	1	0	1.2908399
48	1	45	0	50	1	0	1	1	0	1	0	1	4	0	0	0	0	0	1	3	0	1	2.5761271	2.5443377
33	4	2	1	0	6	1	0	1	0	0	1	1	.14285715	0	0	0	0	0	2	3	0	1	2.5761271	.23062038
46	2	23	1	0	2	0	1	0	0	1	0	1	1.3333334	0	0	0	0	0	0	3	0	1	1.2042066	1.0139155
65	1	15	1	0	2	0	0	1	0	0	1	1	.5	0	0	1	0	0	2	2	1	1	2.6004891	.51265919
63	1	32	0	200	2	0	1	0	0	1	0	1	2	0	0	0	0	0	1	2	1	1	1.2285686	3.2331767
47	3	25	0	35	2	0	1	0	0	1	0	1	.5	0	1	0	0	0	0	3	0	1	1.2042066	2.0531621
54	1	22	0	33	1	0	0	1	0	1	0	1	1.5	0	0	0	0	0	0	3	0	1	2.5761271	1.5399896
54	1	14	0	39	3	0	0	1	0	1	0	1	1	0	0	0	0	0	0	3	0	1	2.5761271	1.4347687
38	1	6	1	0	2	0	0	0	0	1	0	0	1	0	0	0	1	0	0	3	0	1	0	.26449585
42	1	10	1	0	2	0	0	0	0	1	0	0	1.5	0	1	0	0	0	1	3	0	1	0	.37970221
62	3	3	1	0	6	0	0	1	0	0	1	1	1.1666666	0	0	1	0	0	0	2	1	1	2.6004891	.21124411
62	2	4	1	0	2	0	1	1	0	1	0	1	1	0	0	0	0	0	0	3	0	1	2.5761271	.67665416
38	2	14	1	0	2	0	1	0	0	0	1	1	.5	0	0	0	0	0	2	3	0	1	1.2042066	.94256806
57	2	20	1	0	1	0	1	0	0	0	0	1	.66666669	0	0	0	0	0	0	3	0	1	1.2042066	.96066374
49	2	19	1	0	3	0	1	0	0	1	0	1	1.3333334	0	1	0	0	0	0	3	0	1	1.2042066	.94291317
30	2	2	0	20	2	0	1	0	0	0	1	1	.66666669	0	0	0	0	0	0	2	1	1	1.2285686	1.5529387
43	2	9	1	0	2	0	0	1	0	1	0	1	1.3333334	0	1	0	0	0	0	3	0	1	2.5761271	.31774771
36	1	8	1	0	7	0	1	0	0	0	1	1	.66666669	0	0	0	0	0	0	1	1	0	1.2529305	.74765658
47	1	11	1	0	3	0	1	0	0	1	0	1	1	0	0	0	0	0	2	2	1	1	1.2285686	.88931626
59	2	5	1	0	6	0	1	0	0	1	0	1	.66666669	0	0	0	0	0	2	2	1	1	1.2285686	.78281265
37	1	2	1	0	2	0	0	1	0	0	1	1	2	0	0	0	0	0	1	3	0	1	2.5761271	.23769748
39	1	3	1	0	2	0	1	0	0	0	1	1	1	0	0	0	0	0	0	3	0	1	1.2042066	.65890354
47	1	47	0	201	1	0	1	0	0	0	0	1	1.3333334	0	0	0	0	0	0	3	0	1	1.2042066	3.4613624
70	1	17	1	0	1	0	0	1	0	0	0	1	1.5	0	1	0	0	0	2	2	1	1	2.6004891	.54816043
35	1	35	0	50	2	0	0	0	0	0	0	0	2	0	0	0	0	0	0	3	0	1	0	1.8749684
56	2	20	1	0	2	0	1	1	0	0	1	1	.5	0	0	0	0	0	1	3	0	1	2.5761271	1.0048678
54	1	18	1	0	6	0	0	1	1	1	0	1	3	0	0	0	0	0	1	2	1	1	4.6878824	.52170706
70	1	20	1	0	2	0	1	1	0	1	0	1	1	0	1	0	0	0	0	2	1	1	2.6004891	.96066374
41	1	16	1	0	2	0	0	1	0	0	1	1	3	0	0	0	0	0	0	3	0	1	2.5761271	.44200194
40	1	5	1	0	4	0	0	0	0	1	0	0	1.3333334	0	0	0	0	0	0	3	0	1	0	.24674535
37	1	10	1	0	3	0	0	0	0	0	0	0	2	0	0	0	0	0	0	3	0	1	0	.33549833
31	1	3	0	100	2	0	0	0	0	0	0	0	.5	0	0	0	0	0	0	3	0	1	0	1.6134815
36	2	4	1	0	2	0	1	0	0	1	0	1	1	0	0	0	0	0	0	3	0	1	1.2042066	.67665416
47	3	15	1	0	3	0	0	1	0	0	1	1	.66666669	0	0	0	0	0	0	3	0	1	2.5761271	.42425132
46	3	2	1	0	1	1	0	0	0	0	0	0	4	1	0	0	0	0	0	2	1	1	.024361968	0
41	3	16	1	0	6	0	0	1	0	1	0	1	.5	0	1	0	0	0	0	2	1	1	2.6004891	.44200194
65	1	20	1	0	2	0	0	1	0	1	0	1	.66666669	0	0	0	0	0	0	3	0	1	2.5761271	.5130043
53	1	6	1	0	1	0	0	0	0	1	0	0	2	0	0	0	0	0	0	3	0	1	0	.26449585
46	1	4	0	27	2	0	1	0	0	1	0	1	1	0	0	0	0	0	0	3	0	1	1.2042066	1.6313545
70	1	34	1	0	1	0	0	1	0	1	0	1	3	0	0	0	1	0	2	2	1	1	2.6004891	.84992063
44	1	15	1	0	1	0	1	0	0	1	0	1	1.5	0	1	0	0	0	0	3	0	1	1.2042066	.87191075
30	3	5	1	0	4	0	1	0	0	1	0	1	1.25	0	0	0	0	0	0	3	0	1	1.2042066	.69440478
43	2	10	1	0	7	0	1	0	0	0	1	1	1	0	0	0	0	0	0	3	0	1	1.2042066	.78315777
51	4	30	0	50	1	0	0	0	0	0	1	1	.42857143	1	0	0	0	0	2	1	1	0	1.2529305	1.7324108
45	2	15	1	0	2	0	1	1	0	0	1	1	1	0	0	0	0	0	0	3	0	1	2.5761271	.87191075
40	3	10	1	0	2	0	0	0	0	0	1	0	.75	0	0	0	0	0	0	3	0	1	0	.33549833
59	2	29	1	0	1	0	0	1	0	0	0	1	1.3333334	0	0	0	0	0	1	3	0	1	2.5761271	.71696365
33	1	33	0	83	1	0	1	0	0	1	0	1	4	1	0	0	0	1	2	3	0	1	1.2042066	2.437861
42	2	41	0	65	6	0	1	0	0	0	1	1	.5	0	0	0	0	0	0	3	0	1	1.2042066	2.521091
62	3	18	1	0	2	0	1	0	0	1	0	1	.25	0	1	0	0	0	0	1	1	0	1.2529305	.92516255
35	2	1	1	0	2	0	1	1	0	1	0	1	1.5	0	0	0	0	0	0	3	0	1	2.5761271	.62340236
33	2	17	0	17	2	0	1	0	0	1	0	1	.66666669	0	0	0	0	0	0	2	1	1	1.2285686	1.8008058
29	2	10	1	0	2	2	0	0	0	0	1	1	1.3333334	0	0	0	0	0	2	1	1	0	1.2529305	.32134414
32	3	6	0	18	2	0	0	0	0	1	0	0	.5	0	0	0	0	0	0	3	0	1	0	1.1640203
57	1	17	1	0	6	0	1	0	0	0	0	1	.5	0	0	0	0	0	0	3	0	1	1.2042066	.90741193
49	3	17	0	53	2	0	1	0	0	1	0	1	.80000001	0	1	0	0	0	1	2	1	1	1.2285686	2.0657129
41	3	16	1	0	8	0	0	1	0	0	1	1	.5	0	1	0	0	0	1	2	1	1	2.6004891	.48620588
40	2	3	1	0	4	0	0	1	0	1	0	1	1	0	0	0	0	0	0	1	1	0	2.624851	.21124411
42	1	22	0	22	8	0	1	0	0	1	0	1	.66666669	0	1	0	0	0	0	3	0	1	1.2042066	1.920212
41	3	41	0	75	2	0	1	0	0	0	0	1	.5	0	0	0	0	0	0	3	0	1	1.2042066	2.5823975
42	3	6	1	0	2	0	0	0	0	1	0	0	1	0	0	0	0	0	0	3	0	1	0	.26449585
55	1	29	0	40	2	0	0	1	0	0	0	1	1.25	1	0	0	0	0	0	3	0	1	2.5761271	1.5649458
51	1	21	1	0	2	0	1	0	0	0	1	1	1.3333334	0	0	0	0	0	0	2	1	1	1.2285686	.97841436
48	1	1	1	0	2	0	1	0	0	1	0	1	2.3333333	1	0	0	0	0	1	3	0	1	1.2042066	.52539378
41	2	5	1	0	4	0	0	0	0	1	0	0	1.3333334	0	0	0	0	0	0	3	0	1	0	.24674535
29	2	28	1	0	1	3	0	0	0	0	0	0	.40000001	0	0	0	0	1	1	1	1	0	.048723817	.54759771
54	1	20	1	0	2	0	0	1	0	0	0	1	1.5	0	0	0	0	0	2	2	1	1	2.6004891	.60141224
63	2	15	0	42	2	0	0	1	0	0	0	1	1	0	0	0	0	0	0	2	1	1	2.6004891	1.4709113
70	1	10	1	0	2	0	1	0	0	1	0	1	1	0	0	0	0	0	2	3	0	1	1.2042066	.8715657
44	3	18	1	0	2	0	1	0	0	1	0	1	1	0	0	0	0	0	0	1	1	0	1.2529305	.92516255
61	1	17	1	0	1	0	1	0	0	1	0	1	.66666669	0	0	0	0	0	0	2	1	1	1.2285686	.90741193
59	1	4	1	0	2	0	0	0	0	1	0	0	7	0	0	0	0	0	1	2	1	1	.024361968	.2731986
41	1	3	1	0	2	0	0	0	0	1	0	0	1	1	0	0	0	0	0	3	0	1	0	.069031596
50	2	26	1	0	2	0	1	0	0	1	0	1	2	0	0	0	0	0	0	2	1	1	1.2285686	1.0671674
59	2	23	1	0	2	0	0	1	0	0	0	1	3	0	1	0	0	0	0	1	1	0	2.624851	.56625611
42	3	41	0	43	2	0	1	0	0	0	1	1	1	0	0	0	0	0	0	3	0	1	1.2042066	2.3862169
47	3	7	1	0	2	0	1	0	0	0	0	1	1	1	0	0	0	0	0	3	0	1	1.2042066	.58769345
35	2	8	1	0	6	0	0	0	0	0	0	0	.5	0	1	0	0	0	1	1	1	0	.048723817	.34420109
51	1	9	1	0	1	0	1	0	0	1	0	1	1.5	0	0	0	0	0	0	3	0	1	1.2042066	.76540715
36	1	10	1	0	1	0	0	1	0	1	0	1	3	0	0	0	0	0	0	3	0	1	2.5761271	.33549833
52	1	17	1	0	2	0	0	1	0	0	1	1	1.6666666	0	0	0	0	0	0	2	1	1	2.6004891	.45975244
36	3	3	0	201	6	0	1	0	0	0	1	1	.75	0	0	0	0	0	0	3	0	1	1.2042066	2.680336
49	2	12	0	12	2	0	1	0	0	1	0	1	1.3333334	0	0	0	0	0	0	3	0	1	1.2042066	1.6813996
40	4	6	0	90	2	0	0	1	0	0	1	1	.40000001	0	0	0	0	0	1	3	0	1	2.5761271	1.6496308
52	2	20	1	0	6	0	1	1	1	0	1	1	1	0	0	0	0	0	2	2	1	1	4.6878824	1.0490717
29	4	29	0	29	2	0	1	0	0	0	1	1	1.2	0	0	0	0	0	0	2	1	1	1.2285686	2.0873806
33	2	18	1	0	1	0	0	0	0	0	1	0	.25	0	0	0	0	1	0	1	1	0	.048723817	.47973084
35	1	12	1	0	2	0	1	0	0	0	1	1	1	0	0	0	0	0	0	3	0	1	1.2042066	.81865895
33	2	33	0	201	2	0	0	0	0	0	1	0	.5	0	0	0	0	0	1	2	1	1	.024361968	2.8093987
42	2	41	0	50	2	3	0	0	0	1	0	0	1.6666666	0	0	0	0	0	0	2	1	1	.024361968	1.827629
55	3	34	0	90	2	0	0	0	0	0	0	1	.5	0	0	0	1	0	2	2	1	1	1.2285686	2.1908514
38	3	38	0	45	3	0	1	0	0	1	0	1	1	0	0	0	0	1	0	3	0	1	1.2042066	2.3474541
45	2	45	0	65	2	0	1	0	0	1	0	1	1.3333334	0	0	0	0	0	0	3	0	1	1.2042066	2.5920935
62	1	38	0	44	2	2	0	1	0	0	1	1	2	0	0	0	0	0	1	3	0	1	2.5761271	1.8330783
40	1	3	1	0	2	0	0	1	0	0	0	1	4	0	0	0	0	0	0	3	0	1	2.5761271	.21124411
24	1	1	1	0	2	0	0	0	0	1	0	1	2	0	0	0	0	0	0	3	0	1	1.2042066	.17574286
46	1	46	0	50	3	0	1	0	0	1	0	1	.60000002	0	0	0	0	0	0	2	1	1	1.2285686	2.5178845
29	2	1	1	0	2	0	0	1	0	0	1	1	1.3333334	0	0	0	0	0	0	2	1	1	2.6004891	.17574286
50	4	25	0	25	3	0	1	1	0	1	0	1	.80000001	0	0	0	0	0	0	2	1	1	2.6004891	1.9918557
44	1	16	0	100	8	1	0	0	0	0	1	0	1	0	0	0	0	0	0	0	0	0	.073085785	1.7929583
39	1	1	1	0	3	0	0	1	0	0	1	1	1.5	0	0	0	0	0	0	3	0	1	2.5761271	.17574286
54	2	25	1	0	6	0	1	0	0	0	0	1	4	0	0	0	0	0	0	2	1	1	1.2285686	1.0494168
42	1	2	1	0	6	0	0	1	0	0	0	1	1.3333334	0	0	0	0	0	0	3	0	1	2.5761271	.19349349
37	1	4	1	0	1	0	0	1	0	1	0	1	1	0	0	0	0	0	0	1	1	0	2.624851	.22899473
47	3	10	1	0	6	0	0	1	0	0	1	1	2.6666667	0	0	0	0	0	0	3	0	1	2.5761271	.33549833
56	1	23	1	0	2	0	0	0	0	1	0	0	1.5	0	0	0	0	0	0	3	0	1	0	.56625611
49	4	21	0	30	1	0	0	0	0	1	0	0	.5	0	1	0	0	0	1	3	0	1	0	1.5480511
27	1	5	1	0	2	0	0	0	0	1	0	0	2	0	0	0	0	0	0	3	0	1	0	.24674535
33	4	7	1	0	4	0	1	0	0	1	0	1	.60000002	0	0	0	0	0	0	3	0	1	1.2042066	.72990596
47	2	13	1	0	5	0	1	0	0	0	1	1	1	0	0	0	0	0	1	3	0	1	1.2042066	.88061351
44	2	19	0	50	2	0	1	0	0	1	0	1	.40000001	0	0	0	0	0	1	3	0	1	1.2042066	2.0828223
25	3	23	0	50	3	1	0	1	0	0	0	1	1.2	0	0	0	0	0	1	3	0	1	2.5761271	1.6548841
22	1	2	1	0	5	0	0	0	0	1	0	0	.33333334	0	0	0	1	0	0	3	0	1	0	.19349349
62	2	31	0	49	2	0	0	1	0	1	0	1	1	0	0	0	0	0	0	2	1	1	2.6004891	1.7978354
51	1	16	1	0	1	0	0	1	0	1	0	1	3	0	0	0	0	0	0	3	0	1	2.5761271	.44200194
29	1	18	0	100	1	0	0	0	0	0	1	0	2	0	0	0	0	0	0	2	1	1	.024361968	1.8797405
42	1	42	0	50	3	0	0	1	0	0	1	1	1.6666666	0	0	0	0	0	0	0	0	0	2.6492128	1.9992225
37	2	2	1	0	2	0	1	0	0	0	1	1	.80000001	0	0	0	0	0	2	3	0	1	1.2042066	.72956091
46	2	10	1	0	2	0	1	1	0	1	0	1	1	0	1	0	0	0	0	1	1	0	2.624851	.78315777
56	4	40	0	90	2	0	1	0	0	1	0	1	.60000002	0	0	0	0	0	0	3	0	1	1.2042066	2.6566067
46	1	46	0	201	1	0	1	0	0	1	0	1	1.3333334	0	0	0	0	0	1	3	0	1	1.2042066	3.4878159
42	1	2	1	0	2	0	0	1	0	0	1	1	2.5	0	0	0	0	0	0	1	1	0	2.624851	.19349349
45	1	45	0	77	6	0	1	0	1	0	0	1	1	1	0	0	0	0	0	3	0	1	3.2915998	2.5234487
36	1	23	1	0	5	0	1	0	0	0	0	1	1.5	0	1	0	0	0	0	3	0	1	1.2042066	1.0139155
46	1	1	1	0	8	0	0	1	1	0	0	1	2.6666667	0	0	0	0	0	0	3	0	1	4.6635203	.17574286
49	4	49	1	0	6	0	1	0	0	1	0	1	.5	1	0	0	0	0	0	2	1	1	1.2285686	1.3332186
50	1	8	1	0	2	0	1	0	0	0	0	1	1	0	0	0	0	0	0	3	0	1	1.2042066	.74765658
50	4	10	0	20	3	3	0	1	0	0	1	1	1.5	0	0	0	0	1	2	3	0	1	2.5761271	1.1840767
59	2	20	1	0	2	0	1	0	1	1	0	1	.80000001	0	0	0	0	0	1	1	1	0	3.3403234	1.0048678
33	1	3	1	0	2	0	0	0	0	1	0	0	1.5	0	0	0	0	0	0	3	0	1	0	.21124411
49	5	16	0	30	6	0	0	0	0	0	1	1	.66666669	1	0	0	0	0	0	3	0	1	1.2042066	1.2728816
48	6	20	0	30	2	0	0	1	0	0	0	1	.5714286	0	0	0	0	0	2	2	1	1	2.6004891	1.5745044
50	3	12	1	0	1	0	1	0	1	1	0	1	1.25	0	0	0	0	0	0	2	1	1	3.3159618	.81865895
41	3	35	0	201	2	0	1	0	0	1	0	1	.5714286	0	0	0	0	1	2	2	1	1	1.2285686	3.3389909
36	5	36	0	175	2	0	0	0	0	0	0	0	.66666669	0	0	0	0	0	0	1	1	0	.048723817	2.6590495
31	5	10	0	150	2	0	0	0	0	0	0	0	.66666669	1	0	0	0	0	1	2	1	1	.024361968	1.9462594
39	2	1	0	100	6	0	1	0	0	1	0	1	1	0	0	0	0	0	0	3	0	1	1.2042066	2.0256398
45	1	9	1	0	2	0	1	0	0	1	0	1	1.5	0	0	0	0	0	0	2	1	1	1.2285686	.76540715
44	3	7	1	0	2	0	0	0	0	1	0	0	.66666669	0	1	0	0	0	1	2	1	1	.024361968	.32645047
39	4	15	0	201	2	0	1	0	0	0	1	1	.66666669	1	0	0	0	0	2	3	0	1	1.2042066	2.8395386
53	2	39	0	201	2	0	1	0	0	1	0	1	1.25	1	0	0	0	0	1	2	1	1	1.2285686	3.2213492
55	1	31	1	0	1	0	1	1	0	1	0	1	2	1	0	0	0	0	0	2	1	1	2.6004891	1.0137079
55	1	55	0	90	3	0	1	0	0	0	1	1	1.5	1	0	0	0	1	2	2	1	1	1.2285686	2.8712888
33	2	19	0	150	2	0	1	0	0	1	0	1	1	0	0	0	0	0	0	3	0	1	1.2042066	2.6516829
65	1	30	1	0	6	0	1	1	0	1	0	1	1.3333334	0	0	1	0	0	2	2	1	1	2.6004891	1.2265776
30	1	2	1	0	6	0	0	0	0	1	0	0	1.5	0	1	0	0	0	0	3	0	1	0	.19349349
46	1	19	1	0	2	0	1	0	0	0	1	1	.75	0	0	0	0	0	1	2	1	1	1.2285686	.98711711
45	5	44	0	73	5	0	1	0	0	0	1	1	.71428573	1	0	0	0	0	2	3	0	1	1.2042066	2.5695834
39	2	3	1	0	2	0	1	0	0	1	0	1	2	0	0	0	0	0	0	3	0	1	1.2042066	.65890354
43	3	4	0	4	5	0	0	1	0	1	0	1	.75	0	0	0	0	0	0	2	1	1	2.6004891	1.0426902
39	3	16	0	21	1	0	1	1	0	1	0	1	1.5	0	0	0	0	0	0	2	1	1	2.6004891	1.8075777
54	1	41	1	0	2	0	0	0	0	1	0	0	2.5	0	0	0	0	0	0	3	0	1	0	.88576686
57	2	50	0	57	1	0	1	0	0	1	0	1	.75	0	0	1	0	0	1	3	0	1	1.2042066	2.6760054
48	3	10	1	0	2	0	0	1	0	0	1	1	.60000002	0	0	0	0	0	1	3	0	1	2.5761271	.37970221
25	1	2	1	0	3	0	0	0	0	1	0	0	2	0	0	0	0	0	0	3	0	1	0	.19349349
54	2	16	1	0	1	0	0	1	0	1	0	1	.75	0	0	0	0	0	0	3	0	1	2.5761271	.44200194
46	1	5	1	0	1	0	0	0	0	1	0	0	4	0	0	0	0	0	0	3	0	1	0	.24674535
36	1	11	1	0	1	0	0	0	0	0	0	0	1.6666666	0	0	0	0	0	0	3	0	1	0	.35324883
40	1	2	1	0	8	0	1	0	0	1	0	1	2	0	0	0	0	0	0	3	0	1	1.2042066	.64115298
24	1	21	1	0	1	0	0	1	0	0	0	1	1.5	0	1	0	0	0	0	1	1	0	2.624851	.53075486
39	3	13	1	0	3	0	1	1	0	1	0	1	.75	0	0	0	0	0	0	3	0	1	2.5761271	.83640957
70	2	28	1	0	2	0	1	1	0	1	0	1	1.3333334	0	0	0	0	0	0	3	0	1	2.5761271	1.1026685
53	2	35	0	40	3	0	0	1	0	1	0	1	.66666669	0	0	0	0	0	0	2	1	1	2.6004891	1.8136619
55	1	29	1	0	2	0	0	1	0	0	0	1	.80000001	0	0	0	0	0	2	3	0	1	2.5761271	.76116759
54	1	20	1	0	2	0	1	1	0	1	0	1	1	0	0	0	0	0	0	1	1	0	2.624851	.96066374
52	1	28	0	201	2	0	0	1	0	1	0	1	4	0	0	0	0	0	0	3	0	1	2.5761271	2.6764417
60	2	4	1	0	7	0	0	1	0	0	1	1	1	0	0	0	0	0	0	3	0	1	2.5761271	.22899473
56	2	22	1	0	2	0	1	0	0	1	0	1	1	0	0	0	0	0	0	2	1	1	1.2285686	.99616492
38	1	7	1	0	6	0	1	0	0	1	0	1	1.3333334	0	0	0	0	0	0	3	0	1	1.2042066	.72990596
29	1	1	1	0	4	0	0	0	0	1	0	0	1	0	0	0	0	0	0	1	1	0	.048723817	.17574286
34	1	18	1	0	3	0	0	1	0	1	0	1	.66666669	0	0	0	0	0	0	3	0	1	2.5761271	.47750306
52	2	10	0	52	2	0	0	1	0	0	1	1	.80000001	0	0	0	0	0	1	1	1	0	2.624851	1.4876686
48	2	15	1	0	4	0	1	0	0	1	0	1	1.6666666	0	0	0	0	0	0	2	1	1	1.2285686	.87191075
48	1	2	1	0	3	0	1	1	0	1	0	1	1.3333334	1	0	0	0	0	0	3	0	1	2.5761271	.49894047
43	2	15	1	0	1	0	1	0	1	1	0	1	4	0	1	0	0	0	0	2	1	1	3.3159618	.87191075
50	1	4	1	0	4	0	1	1	0	0	0	1	1.5	1	0	0	0	0	1	3	0	1	2.5761271	.57864559
46	3	17	0	32	2	0	1	0	0	0	0	1	1	0	1	0	0	0	1	2	1	1	1.2285686	1.9369694
63	1	31	1	0	2	0	1	1	0	1	0	1	.5	0	0	0	0	0	1	2	1	1	2.6004891	1.2001243
35	1	17	1	0	2	0	0	1	0	0	1	1	1	1	0	0	0	0	0	3	0	1	2.5761271	.31753993
64	1	62	0	62	5	0	1	0	0	1	0	1	1	0	0	0	0	0	2	3	0	1	1.2042066	2.9638696
42	1	12	1	0	6	0	0	0	0	1	0	1	5	0	0	0	0	0	0	1	1	0	1.2529305	.37099946
64	2	55	0	60	2	0	0	0	0	0	1	1	1	0	0	0	0	0	1	2	1	1	1.2285686	2.3354907
50	1	9	1	0	2	0	0	0	0	1	0	0	1.5	0	0	0	0	0	0	3	0	1	0	.31774771
40	1	36	0	36	2	0	0	1	0	1	0	1	1	0	0	0	0	0	0	3	0	1	2.5761271	1.80689
44	3	22	1	0	6	0	1	1	0	0	1	1	.5	0	1	0	0	0	0	3	0	1	2.5761271	.99616492
31	1	1	1	0	1	0	0	0	0	1	0	1	2	0	0	0	0	0	0	0	0	0	1.2772924	.17574286
39	3	38	0	80	8	0	0	1	0	0	1	1	1	0	0	0	0	0	1	3	0	1	2.5761271	2.1563435
34	2	33	0	60	2	0	0	1	0	1	0	1	1	0	0	0	0	0	1	3	0	1	2.5761271	1.9449776
29	2	27	1	0	6	0	0	1	0	1	0	1	1	0	0	0	0	0	1	3	0	1	2.5761271	.68146247
50	1	4	1	0	2	0	1	1	0	0	0	1	1.25	1	0	0	0	0	1	3	0	1	2.5761271	.57864559
45	1	13	0	30	1	0	1	0	0	0	0	1	.2857143	0	0	0	0	0	0	3	0	1	1.2042066	1.8095018
39	3	0	1	0	2	0	0	0	0	1	0	0	1	0	0	0	0	0	0	2	1	1	.024361968	.15799224
40	1	20	1	0	2	0	0	1	0	0	0	1	.33333334	0	0	0	1	0	0	2	1	1	2.6004891	.5130043
47	1	0	1	0	6	0	1	0	0	0	1	1	1	1	0	0	0	0	0	3	0	1	1.2042066	.46343923
47	1	10	1	0	2	0	1	1	1	1	0	1	1.5	0	0	0	0	1	0	1	1	0	4.712244	.78538549
35	3	34	0	34	6	2	0	0	0	0	1	0	.25	0	0	0	0	0	0	2	1	1	.024361968	1.6565654
44	1	4	1	0	2	0	1	0	0	1	0	1	3	1	0	0	0	0	0	3	0	1	1.2042066	.53444165
40	2	8	1	0	1	0	1	0	0	1	0	1	1	0	0	0	0	0	0	1	1	0	1.2529305	.74765658
46	1	1	1	0	3	0	1	0	0	1	0	1	1.75	0	0	0	0	0	0	2	1	1	1.2285686	.62340236
47	2	19	1	0	2	0	1	0	0	1	0	1	1.75	0	0	0	0	0	2	3	0	1	1.2042066	1.031321
33	1	15	1	0	1	0	1	0	0	1	0	1	.5	0	0	0	0	0	0	3	0	1	1.2042066	.87191075
48	1	18	0	60	2	0	1	0	0	1	0	1	1.5	0	0	0	0	0	0	3	0	1	1.2042066	2.0821741
47	1	25	1	0	1	0	0	0	0	1	0	0	4	0	0	0	0	0	0	3	0	1	0	.60175729
37	1	37	0	37	2	0	1	0	0	0	0	1		0	0	0	0	0	0	3	0	1	1.2042066	2.2784307
70	1	25	0	75	2	0	0	1	0	1	0	1	2	0	0	0	0	0	0	2	1	1	2.6004891	1.8507285
49	2	15	1	0	2	0	1	0	0	0	1	1	1.6666666	0	0	0	0	0	2	3	0	1	1.2042066	.96031868
46	3	17	0	201	3	0	1	0	0	0	0	1	.75	0	0	0	0	1	2	3	0	1	1.2042066	3.0194802
62	2	39	1	0	2	3	0	1	0	0	1	1	2	0	0	0	0	0	2	3	0	1	2.5761271	.78483057
47	1	47	0	50	1	0	0	0	0	0	1	1	2	0	0	0	0	0	0	3	0	1	1.2042066	2.0879755
40	2	7	0	201	2	0	1	0	0	1	0	1	.42857143	0	0	0	0	0	2	3	0	1	1.2042066	2.8397465
46	2	35	0	36	2	0	1	0	0	1	0	1	.40000001	0	1	0	0	0	1	3	0	1	1.2042066	2.2810028
